# Supplementary material for: Synthesis and structural studies of a new complex of catena-poly[p-anisidinium [[diiodidobismu­thate(III)]-di-μ-iodido] dihydrate]
Source: Acta Crystallogr E Crystallogr Commun. 2015 Oct 24;71(Pt 11):1352–5. doi: 10.1107/S2056989015019489 (PMC4645070; doi:10.1107/S2056989015019489)
Supplement: Supplementary file 1 [file e-71-01352-sup1.cif]

##############################################################################
#                                                                            #
# This CIF contains the data in a paper accepted for publication in          #
# Acta Crystallographica Section E. It conforms to the requirements of       #
# Notes for Authors for Acta Crystallographica Section E, and has been       #
# peer reviewed under the auspices of the IUCr Commission on Journals.       #
#                                                                            #
# Full details of the Crystallographic Information File format               #
# are given in the paper "The Crystallographic Information File (CIF):       #
# a New Standard Archive File for Crystallography" by S. R. Hall, F. H.      #
# Allen and I. D. Brown [Acta Cryst. (1991), A47, 655-685].                  #
#                                                                            #
# The current version of the core CIF dictionary is obtainable from          #
# ftp://ftp.iucr.org/pub/cif_core.dic.                                       #
#                                                                            #
# Software is freely available for graphical display of the structure(s)     #
# in this CIF. For information consult the CIF software page                 #
# http://www.iucr.org/resources/cif/software.                                #
#                                                                            #
# This file may be used for bona fide research purposes within the           #
# scientific community so long as proper attribution is given to the journal # 
# article from which it was obtained.                                        #
#                                                                            #
##############################################################################
data_I
_audit_creation_method     SHELXL-2014/6
_journal_date_recd_electronic     2015-09-20
_journal_date_accepted     2015-10-14
_journal_name_full     'Acta Crystallographica, Section E'
_journal_year     2015
_journal_volume     71
_journal_issue     11
_journal_page_first     1352
_journal_page_last     1355
_journal_paper_category     GM
_journal_paper_doi     10.1107/S2056989015019489
_journal_coeditor_code     VN2100
_publ_contact_author_name     'Prof. Habib Boughzala'
_publ_contact_author_address
;
  Laboratoire de Materiaux et Cristallochimie
  Institut preparatoire aux etudes ingenieur Nabeul
  8000 Mrezga, Nabeul, Tunisia
;
_publ_contact_author_email     'habib.boughzala@ipein.rnu.tn'
_publ_contact_author_fax     '216 72 220181'
_publ_contact_author_phone     '216 72 220091'
_publ_section_title
;
Synthesis and structural studies of a new complex of
<i>catena</i>-poly[<i>p</i>-anisidinium
[[diiodidobismuthate(III)]-di-\m-iodido] dihydrate]
;
_publ_section_title_footnote     .
loop_
    _publ_author_name
    _publ_author_footnote
    _publ_author_address
    'Touati, Mohamed El Mehdi' .
;
Laboratoire de Mat\'eriaux et Cristallochimie
Facult\'e des Sciences de Tunis
Universit\'e de Tunis El Manar
2092 Manar II Tunis,
Tunisia
;
    'Elleuch, S.' .
;
Laboratoire de Physique appliqu\'ee
Facult\'e des Sciences de Sfax
3018 BP 802
Tunisia.
;
    'Boughzala, Habib' .
;
Laboratoire de Mat\'eriaux et Cristallochimie
Facult\'e des Sciences de Tunis
Universit\'e de Tunis El Manar
2092 Manar II Tunis,
Tunisia
;
_publ_section_synopsis
;
The anionic network of the new hybrid compound
(C~7~H~10~NO)[BiI~4~]\\cdot2H~2~O is built up by edge-sharing [BiI~6~]
octahedra leading to a one-dimensional structural topology. Hydrogen bonds
ensure the crystal cohesion by connecting the alternating organic--inorganic
layers and building a three-dimensional framework.
;
_database_code_depnum_ccdc_archive     'CCDC 1431306'
_chemical_name_systematic
;
<i>catena</i>-Poly[<i>p</i>-anisidinium
[[diiodidobismuthate(III)]-di-\m-iodido]] dihydrate]
;
_chemical_name_common
;
<i>catena</i>-Poly[<i>p</i>-4-methoxyanilinium
[[diiodidobismuthate(III)]-di-\m-iodido] dihydrate]
;
_chemical_formula_moiety     'C7 H10 N O +, Bi I4 -, 2(H2 O)'
_chemical_formula_sum     'C7 H14 Bi I4 N O3'
_chemical_formula_iupac     '(C7 H10 N O) [Bi I4], 2H2 O'
_chemical_formula_weight     876.77
_chemical_melting_point     ?
_shelx_space_group_comment
;
The symmetry employed for this shelxl refinement is uniquely defined
by the following loop, which should always be used as a source of
symmetry information in preference to the above space-group names.
They are only intended as comments.
;
_space_group_crystal_system     monoclinic
_space_group_name_H-M_alt     'P 21/n'
_space_group_name_Hall     '-P 2yn'
loop_
    _space_group_symop_operation_xyz
    'x, y, z'
    '-x+1/2, y+1/2, -z+1/2'
    '-x, -y, -z'
    'x-1/2, -y-1/2, z-1/2'
_cell_length_a     7.779(2)
_cell_length_b     12.747(2)
_cell_length_c     18.252(3)
_cell_angle_alpha     90
_cell_angle_beta     94.970(10)
_cell_angle_gamma     90
_cell_volume     1803.0(6)
_cell_formula_units_Z     4
_cell_measurement_reflns_used     25
_cell_measurement_theta_min     10
_cell_measurement_theta_max     15
_cell_measurement_temperature     293(2)
_exptl_crystal_description     prism
_exptl_crystal_colour     red
_exptl_crystal_size_max     0.6
_exptl_crystal_size_mid     0.2
_exptl_crystal_size_min     0.1
_exptl_crystal_density_diffrn     3.230
_exptl_crystal_density_meas     ?
_exptl_crystal_density_method     'not measured'
_exptl_crystal_F_000     1528
_exptl_absorpt_coefficient_mu     16.622
_exptl_absorpt_correction_type     psi-scan
_exptl_absorpt_process_details
;
(North <i>et al.</i>,  1968)
;
_exptl_absorpt_correction_T_min     0.0139
_exptl_absorpt_correction_T_max     0.0360
_diffrn_ambient_temperature     293(2)
_diffrn_radiation_type     MoK\a
_diffrn_radiation_wavelength     0.71073
_diffrn_radiation_source     'fine-focus sealed tube'
_diffrn_radiation_monochromator     graphite
_diffrn_measurement_device_type     'Enraf--Nonius CAD-4'
_diffrn_measurement_method     'omega/2theta scans'
_diffrn_detector_area_resol_mean     ?
_diffrn_reflns_number     5050
_diffrn_reflns_av_R_equivalents     0.0345
_diffrn_reflns_av_sigmaI/netI     0.0453
_diffrn_reflns_theta_min     2.240
_diffrn_reflns_theta_max     26.996
_diffrn_reflns_theta_full     25.242
_diffrn_measured_fraction_theta_max     0.998
_diffrn_measured_fraction_theta_full     1.000
_diffrn_reflns_limit_h_min     -9
_diffrn_reflns_limit_h_max     1
_diffrn_reflns_limit_k_min     -1
_diffrn_reflns_limit_k_max     16
_diffrn_reflns_limit_l_min     -23
_diffrn_reflns_limit_l_max     23
_diffrn_standards_number     2
_diffrn_standards_interval_count     ?
_diffrn_standards_interval_time     120
_diffrn_standards_decay_%     1
_reflns_number_total     3923
_reflns_number_gt     3064
_reflns_threshold_expression     'I > 2\s(I)'
_refine_ls_structure_factor_coef     Fsqd
_refine_ls_matrix_type     full
_refine_ls_R_factor_all     0.0563
_refine_ls_R_factor_gt     0.0352
_refine_ls_wR_factor_gt     0.0739
_refine_ls_wR_factor_ref     0.0802
_refine_ls_goodness_of_fit_ref     1.046
_refine_ls_restrained_S_all     1.046
_refine_ls_number_reflns     3923
_refine_ls_number_parameters     147
_refine_ls_number_restraints     0
_refine_ls_hydrogen_treatment     constr
_refine_ls_weighting_scheme     calc
_refine_ls_weighting_details
              'w=1/[\s^2^(Fo^2^)+(0.0317P)^2^+8.0053P] where P=(Fo^2^+2Fc^2^)/3'
_atom_sites_solution_hydrogens     geom
_atom_sites_solution_primary     direct
_atom_sites_solution_secondary     difmap
_refine_ls_shift/su_max     0.001
_refine_ls_shift/su_mean     0.000
_refine_diff_density_max     1.678
_refine_diff_density_min     -2.011
_refine_ls_extinction_method     none
_refine_ls_extinction_coef     .
loop_
    _atom_type_symbol
    _atom_type_description
    _atom_type_scat_dispersion_real
    _atom_type_scat_dispersion_imag
    _atom_type_scat_source
    'C' 'C' 0.0033 0.0016
                         'International Tables Vol C Tables 4.2.6.8 and 6.1.1.4'
    'H' 'H' 0.0000 0.0000
                         'International Tables Vol C Tables 4.2.6.8 and 6.1.1.4'
    'Bi' 'Bi' -4.1077 10.2566
                         'International Tables Vol C Tables 4.2.6.8 and 6.1.1.4'
    'I' 'I' -0.4742 1.8119
                         'International Tables Vol C Tables 4.2.6.8 and 6.1.1.4'
    'N' 'N' 0.0061 0.0033
                         'International Tables Vol C Tables 4.2.6.8 and 6.1.1.4'
    'O' 'O' 0.0106 0.0060
                         'International Tables Vol C Tables 4.2.6.8 and 6.1.1.4'
_computing_data_collection
;
CAD-4 EXPRESS (Enraf--Nonius, 1994)
;
_computing_cell_refinement
;
CAD-4 EXPRESS (Enraf--Nonius, 1994)
;
_computing_data_reduction
;
XCAD4 (Harms & Wocadlo, 1995)
;
_computing_structure_solution
;
SHELXS97 (Sheldrick, 2008)
;
_computing_structure_refinement
;
SHELXL2014 (Sheldrick, 2015)
;
_computing_molecular_graphics
;
DIAMOND (Brandenburg, 2008)
;
_computing_publication_material
;
publCIF (Westrip, 2010)
;
loop_
    _atom_site_type_symbol
    _atom_site_label
    _atom_site_fract_x
    _atom_site_fract_y
    _atom_site_fract_z
    _atom_site_U_iso_or_equiv
    _atom_site_adp_type
    _atom_site_calc_flag
    _atom_site_occupancy
    _atom_site_disorder_assembly
    _atom_site_disorder_group
    Bi Bi 0.73731(4) 0.51922(2) 0.43418(2) 0.02320(9) Uani d 1 . .
    I I1 0.93941(7) 0.62637(5) 0.57383(3) 0.03934(16) Uani d 1 . .
    I I2 0.86930(9) 0.67240(5) 0.33633(4) 0.04831(18) Uani d 1 . .
    I I3 0.56183(8) 0.38519(5) 0.31619(3) 0.04102(16) Uani d 1 . .
    I I4 0.58407(7) 0.35207(5) 0.55223(3) 0.03656(15) Uani d 1 . .
    N N 0.2818(12) 0.0413(8) 0.2801(5) 0.059(2) Uani d 1 . .
    H HA 0.1983 0.0059 0.2544 0.071 Uiso calc 1 . .
    H HB 0.3839 0.0176 0.2689 0.071 Uiso calc 1 . .
    H HC 0.2726 0.1092 0.2690 0.071 Uiso calc 1 . .
    C C1 0.2662(13) 0.0267(9) 0.3590(6) 0.048(3) Uani d 1 . .
    C C2 0.1996(13) -0.0648(9) 0.3862(6) 0.051(3) Uani d 1 . .
    H H2 0.1622 -0.1179 0.3536 0.061 Uiso calc 1 . .
    C C3 0.1880(13) -0.0783(8) 0.4581(6) 0.047(2) Uani d 1 . .
    H H3 0.1400 -0.1396 0.4750 0.056 Uiso calc 1 . .
    C C4 0.2466(12) -0.0020(7) 0.5077(6) 0.040(2) Uani d 1 . .
    C C5 0.3162(13) 0.0920(8) 0.4821(6) 0.050(3) Uani d 1 . .
    H H5 0.3546 0.1446 0.5148 0.060 Uiso calc 1 . .
    C C6 0.3261(13) 0.1043(8) 0.4071(6) 0.051(3) Uani d 1 . .
    H H6 0.3734 0.1651 0.3892 0.061 Uiso calc 1 . .
    C C7 0.1791(15) -0.1049(9) 0.6110(6) 0.062(3) Uani d 1 . .
    H H7A 0.0657 -0.1186 0.5879 0.093 Uiso calc 1 . .
    H H7B 0.1738 -0.0991 0.6632 0.093 Uiso calc 1 . .
    H H7C 0.2550 -0.1613 0.6006 0.093 Uiso calc 1 . .
    O O 0.2425(9) -0.0092(6) 0.5833(4) 0.0522(18) Uani d 1 . .
    O OW1 0.9289(10) 0.4148(6) 0.2103(4) 0.063(2) Uani d 1 . .
    H HW1A 0.8384 0.3981 0.2307 0.095 Uiso d 1 . .
    H HW1B 0.9222 0.3883 0.1675 0.095 Uiso d 1 . .
    O OW2 0.1501(15) 0.2339(8) 0.2484(5) 0.110(4) Uani d 1 . .
    H HW2A 0.1889 0.2855 0.2745 0.166 Uiso d 1 . .
    H HW2B 0.0502 0.2499 0.2291 0.166 Uiso d 1 . .
loop_
    _atom_site_aniso_label
    _atom_site_aniso_U_11
    _atom_site_aniso_U_22
    _atom_site_aniso_U_33
    _atom_site_aniso_U_12
    _atom_site_aniso_U_13
    _atom_site_aniso_U_23
    Bi 0.02239(16) 0.02297(16) 0.02394(14) -0.00093(13) 0.00020(11) -0.00034(12)
    I1 0.0305(3) 0.0385(3) 0.0470(3) 0.0095(3) -0.0082(2) -0.0207(3)
    I2 0.0548(4) 0.0413(4) 0.0509(4) -0.0060(3) 0.0163(3) 0.0164(3)
    I3 0.0403(3) 0.0472(4) 0.0342(3) -0.0063(3) -0.0044(2) -0.0136(3)
    I4 0.0313(3) 0.0287(3) 0.0509(3) 0.0086(2) 0.0110(3) 0.0120(3)
    N 0.056(6) 0.059(6) 0.061(6) 0.007(5) 0.001(5) 0.001(5)
    C1 0.034(5) 0.045(6) 0.066(7) 0.008(5) 0.001(5) -0.001(5)
    C2 0.050(6) 0.040(6) 0.060(7) 0.002(5) -0.007(5) -0.012(5)
    C3 0.046(6) 0.025(5) 0.069(7) 0.000(4) 0.005(5) 0.002(5)
    C4 0.027(5) 0.030(5) 0.063(6) 0.005(4) -0.001(4) 0.005(4)
    C5 0.045(6) 0.028(5) 0.073(7) -0.001(5) -0.010(5) -0.002(5)
    C6 0.045(6) 0.034(6) 0.073(7) -0.006(5) 0.005(5) 0.010(5)
    C7 0.060(7) 0.052(7) 0.071(8) -0.008(6) -0.010(6) 0.018(6)
    O 0.051(4) 0.042(4) 0.062(5) -0.007(3) -0.006(4) 0.000(4)
    OW1 0.063(5) 0.068(5) 0.061(5) -0.007(4) 0.019(4) 0.004(4)
    OW2 0.135(9) 0.091(8) 0.098(8) 0.041(7) -0.029(7) -0.005(6)
_geom_special_details
;
 All esds (except the esd in the dihedral angle between two l.s. planes)
 are estimated using the full covariance matrix.  The cell esds are taken
 into account individually in the estimation of esds in distances, angles
 and torsion angles; correlations between esds in cell parameters are only
 used when they are defined by crystal symmetry.  An approximate (isotropic)
 treatment of cell esds is used for estimating esds involving l.s. planes.
;
loop_
    _geom_bond_atom_site_label_1
    _geom_bond_atom_site_label_2
    _geom_bond_site_symmetry_2
    _geom_bond_distance
    _geom_bond_publ_flag
    Bi I2 . 2.8938(7) y
    Bi I3 . 2.9850(7) y
    Bi I4 3_666 3.0184(8) y
    Bi I1 3_766 3.1390(8) y
    Bi I1 . 3.1842(8) y
    Bi I4 . 3.3238(7) y
    I1 Bi 3_766 3.1390(8) ?
    I4 Bi 3_666 3.0184(8) ?
    N C1 . 1.468(14) ?
    N HA . 0.8900 ?
    N HB . 0.8900 ?
    N HC . 0.8900 ?
    C1 C6 . 1.376(15) ?
    C1 C2 . 1.386(15) ?
    C2 C3 . 1.336(14) ?
    C2 H2 . 0.9300 ?
    C3 C4 . 1.379(14) ?
    C3 H3 . 0.9300 ?
    C4 O . 1.386(13) ?
    C4 C5 . 1.410(14) ?
    C5 C6 . 1.387(15) ?
    C5 H5 . 0.9300 ?
    C6 H6 . 0.9300 ?
    C7 O . 1.425(12) ?
    C7 H7A . 0.9600 ?
    C7 H7B . 0.9600 ?
    C7 H7C . 0.9600 ?
    OW1 HW1A . 0.8518 ?
    OW1 HW1B . 0.8479 ?
    OW2 HW2A . 0.8511 ?
    OW2 HW2B . 0.8499 ?
loop_
    _geom_angle_atom_site_label_1
    _geom_angle_atom_site_label_2
    _geom_angle_atom_site_label_3
    _geom_angle_site_symmetry_1
    _geom_angle_site_symmetry_3
    _geom_angle
    _geom_angle_publ_flag
    I2 Bi I3 . . 96.05(2) ?
    I2 Bi I4 . 3_666 91.41(2) ?
    I3 Bi I4 . 3_666 92.30(2) ?
    I2 Bi I1 . 3_766 92.39(2) ?
    I3 Bi I1 . 3_766 86.92(2) ?
    I4 Bi I1 3_666 3_766 176.18(2) ?
    I2 Bi I1 . . 91.58(2) ?
    I3 Bi I1 . . 170.46(2) ?
    I4 Bi I1 3_666 . 93.21(2) ?
    I1 Bi I1 3_766 . 87.07(2) ?
    I2 Bi I4 . . 177.35(2) ?
    I3 Bi I4 . . 86.19(2) ?
    I4 Bi I4 3_666 . 87.08(2) ?
    I1 Bi I4 3_766 . 89.14(2) ?
    I1 Bi I4 . . 86.33(2) ?
    Bi I1 Bi 3_766 . 92.93(2) ?
    Bi I4 Bi 3_666 . 92.92(2) ?
    C1 N HA . . 109.5 ?
    C1 N HB . . 109.5 ?
    HA N HB . . 109.5 ?
    C1 N HC . . 109.5 ?
    HA N HC . . 109.5 ?
    HB N HC . . 109.5 ?
    C6 C1 C2 . . 119.6(11) ?
    C6 C1 N . . 118.9(10) ?
    C2 C1 N . . 121.5(10) ?
    C3 C2 C1 . . 121.3(10) ?
    C3 C2 H2 . . 119.4 ?
    C1 C2 H2 . . 119.4 ?
    C2 C3 C4 . . 120.5(10) ?
    C2 C3 H3 . . 119.8 ?
    C4 C3 H3 . . 119.8 ?
    C3 C4 O . . 124.8(9) ?
    C3 C4 C5 . . 119.8(10) ?
    O C4 C5 . . 115.4(9) ?
    C6 C5 C4 . . 118.6(10) ?
    C6 C5 H5 . . 120.7 ?
    C4 C5 H5 . . 120.7 ?
    C1 C6 C5 . . 120.3(10) ?
    C1 C6 H6 . . 119.9 ?
    C5 C6 H6 . . 119.9 ?
    O C7 H7A . . 109.5 ?
    O C7 H7B . . 109.5 ?
    H7A C7 H7B . . 109.5 ?
    O C7 H7C . . 109.5 ?
    H7A C7 H7C . . 109.5 ?
    H7B C7 H7C . . 109.5 ?
    C4 O C7 . . 116.7(8) ?
    HW1A OW1 HW1B . . 108.5 ?
    HW2A OW2 HW2B . . 108.4 ?
loop_
    _geom_hbond_atom_site_label_D
    _geom_hbond_atom_site_label_H
    _geom_hbond_atom_site_label_A
    _geom_hbond_site_symmetry_A
    _geom_hbond_distance_DH
    _geom_hbond_distance_HA
    _geom_hbond_distance_DA
    _geom_hbond_angle_DHA
    N HA I3 2_545 0.89 2.77 3.658(10) 175.5
    N HB OW1 2_645 0.89 1.97 2.762(12) 147.2
    N HC OW2 . 0.89 1.88 2.704(14) 154.0
    OW1 HW1A I3 . 0.85 2.77 3.604(7) 166.8
    OW2 HW2A I1 3_666 0.85 3.23 3.817(10) 128.8
    OW2 HW2A I3 . 0.85 3.20 3.850(12) 135.3
    OW2 HW2B OW1 1_455 0.85 2.32 2.925(13) 128.6
_shelx_hkl_file
;
   2   0   0  745.00   16.91
   4   0   0  464.05   21.61
   6   0   011477.11  134.65
   8   0   0   34.46   33.06
   1   1   0  295.07    6.30
   2   1   016648.28  853.56
   3   1   0   23.38    6.40
   4   1   0 7344.03   90.43
   5   1   0  220.61   11.37
   6   1   0   32.33   15.01
   7   1   0 1259.72  150.82
   8   1   0   56.19   33.29
   9   1   0  322.43   27.68
   0   2   0 6947.93   37.23
   1   2   0  610.64   15.25
   2   2   012860.97   72.72
   3   2   0 2107.02   34.87
   4   2   010716.84   94.50
   5   2   0  340.42   25.77
   6   2   0 2275.65   61.79
   7   2   0    3.58   25.30
   8   2   0  587.00   40.56
   9   2   0  520.81   45.85
   1   3   0   59.38    3.12
   2   3   0  750.16   20.07
   3   3   0 1827.53   34.74
   4   3   0 8025.36   84.99
   5   3   0 1115.96   39.04
   6   3   0  188.75   15.89
   7   3   0   57.26   27.21
   8   3   0  -36.38   36.38
   9   3   0  289.24   29.15
   0   4   0 7076.69   54.04
   1   4   0  140.79    7.37
   2   4   027548.42  131.51
   3   4   0 1914.47   37.47
   4   4   0 8287.36   90.38
   5   4   0 1820.15   50.20
   6   4   0   91.97   14.84
   7   4   0  339.51   31.59
   8   4   0 3221.89   99.41
   9   4   0  -37.75   47.50
   1   5   0  399.97   12.21
   2   5   012552.58   93.77
   3   5   0   38.67    7.23
   4   5   0 2776.95   55.65
   5   5   0  633.60   34.98
   6   5   0  550.34   38.90
   7   5   0  572.75   38.51
   8   5   0  593.01   44.25
   9   5   0  -29.56   52.45
   0   6   0 9960.66   82.54
   1   6   0 4029.96   53.35
   2   6   0 2150.55   41.83
   3   6   0  316.99   20.97
   4   6   0  179.39   13.21
   5   6   0  699.58   39.37
   6   6   0 2004.32   69.46
   7   6   0  909.00   58.87
   8   6   0  721.70   51.78
   9   6   0   85.29   27.85
   1   7   0  197.55   10.07
   2   7   0   21.55   14.81
   3   7   0  137.39   11.20
   4   7   0  782.78   36.41
   5   7   0   72.95   14.81
   6   7   0 2156.03   72.99
   7   7   0  463.98   36.24
   8   7   0  214.04   27.67
   0   8   0 7753.67   89.30
   1   8   0 2989.57   40.36
   2   8   0  117.94   11.68
   3   8   0 1949.22   53.14
   4   8   0 1486.21   53.40
   5   8   0  580.24   42.02
   6   8   0 2828.97   88.87
   7   8   0  191.89   26.12
   8   8   0  138.98   27.85
   1   9   0  163.91    9.55
   2   9   0  914.46   39.67
   3   9   0  469.08   33.26
   4   9   0 2774.46   75.62
   5   9   0    3.94   34.57
   6   9   0  -21.14   36.16
   7   9   0   85.88   41.48
   8   9   0   72.64   54.58
   0  10   0   34.62   20.71
   1  10   0  714.39   38.07
   2  10   0  750.02   43.73
   3  10   0 2223.17   68.59
   4  10   0  686.95   49.38
   5  10   0 2516.83   86.95
   6  10   0   55.17   40.45
   7  10   0  116.98   51.47
   1  11   0  151.73   17.61
   2  11   0  116.78   17.34
   3  11   0  430.00   33.10
   4  11   0  598.85   40.29
   5  11   0  394.62   31.28
   6  11   0   47.16   37.98
   7  11   0   42.07   56.31
   0  12   0   35.78   26.16
   1  12   0 2607.44   78.97
   2  12   0  612.06   46.81
   3  12   0  471.38   39.65
   4  12   0   47.97   37.70
   5  12   0  431.11   32.00
   6  12   0   98.34   29.75
   1  13   0  123.55   42.31
   2  13   0   82.72   36.54
   3  13   0   61.36   39.61
   4  13   0   82.32   25.46
   5  13   0  120.62   28.85
   0  14   0   94.02   43.39
   1  14   0 1022.50   67.00
   2  14   0  121.41   45.51
   3  14   0 1317.93   78.43
   4  14   0   16.69   44.67
   5  14   0  187.31   33.79
   1  15   0   43.87   42.96
   2  15   0   70.62   50.76
   3  15   0  116.59   54.22
   0  16   0   82.79   53.51
   1  16   0  307.77   34.52
  -9   0   1   23.78   40.75
  -7   0   1  330.33   25.48
  -5   0   1   63.52    8.61
  -3   0   1  261.79   13.71
  -1   0   1 2590.47   38.59
   1   0   1 4894.32   66.47
   3   0   1   27.61   10.60
   5   0   1  473.67   25.71
   7   0   1 2367.84   71.26
   9   0   1 1441.97   80.67
  -9   1   1  195.23   40.05
  -8   1   1  249.53   19.60
  -7   1   1   22.85   26.14
  -6   1   112442.50   92.57
  -5   1   1    2.28    9.38
  -4   1   1  257.70   11.82
  -3   1   1   40.31    3.38
  -2   1   1  201.20    7.26
  -1   1   1  123.42    3.28
   1   1   1 1477.52   45.05
   2   1   1  398.51   21.85
   3   1   1 1117.14   22.60
   4   1   1 2886.07   31.74
   5   1   1  121.40    7.60
   6   1   1 1201.06   32.67
   7   1   1  309.31   24.88
   8   1   1   51.85   22.06
   9   1   1  218.99   19.72
  -9   2   1  208.21   27.16
  -8   2   1 1215.25   63.90
  -7   2   1   -3.64   28.43
  -6   2   1   21.16   21.16
  -5   2   1  222.84   18.21
  -4   2   110015.27   92.29
  -3   2   1   13.83    8.48
  -2   2   138940.53  140.25
  -1   2   1  147.88    7.52
   0   2   1   41.44    4.06
   1   2   1  719.92   37.56
   2   2   1 4342.73   41.47
   3   2   1 2219.47   35.81
   4   2   1 2693.04   47.45
   5   2   1 3699.38   66.05
   6   2   1  883.68   41.98
   7   2   1  481.31   38.46
   8   2   1  490.04   37.67
   9   2   1  449.15   40.57
  -9   3   1  200.81   26.16
  -8   3   1 2323.22   86.95
  -7   3   1   11.22   27.10
  -6   3   1  799.82   40.12
  -5   3   1  499.29   29.18
  -4   3   112492.88  106.89
  -3   3   1  871.92   25.09
  -2   3   120812.51  104.62
  -1   3   1   67.67    4.77
   0   3   1 3898.33   73.25
   1   3   1 1114.44   66.04
   2   3   1 6328.56   54.43
   3   3   1  418.97   18.29
   4   3   1 2029.51   43.33
   5   3   1  670.80   33.80
   6   3   1  382.12   26.38
   7   3   1   49.65   29.37
   8   3   1  753.63   57.63
   9   3   1   36.33   39.94
  -9   4   1   56.98   43.86
  -8   4   1  119.13   42.99
  -7   4   1    5.85   28.08
  -6   4   1   40.04   23.05
  -5   4   1  219.16   17.00
  -4   4   1 3005.19   55.06
  -3   4   1 1021.05   28.91
  -2   4   1   21.96    5.14
  -1   4   1   80.87    4.17
   0   4   1 2237.28   25.82
   1   4   1   72.12    5.06
   2   4   1 4477.34   50.65
   3   4   1 2127.29   39.96
   4   4   1 1017.66   33.59
   5   4   1 2435.32   57.75
   6   4   1    1.52   23.06
   7   4   1  763.01   49.22
   8   4   1  270.61   25.96
   9   4   1   81.61   50.02
  -9   5   1    0.00   49.12
  -8   5   1 1543.34   80.11
  -7   5   1  574.75   44.53
  -6   5   1   80.18   14.88
  -5   5   1 1014.72   40.49
  -4   5   1 4328.41   69.71
  -3   5   1 1668.59   39.01
  -2   5   1  999.97   27.81
  -1   5   1 2749.70   28.24
   0   5   1 1047.51   26.43
   1   5   1  666.50   18.79
   2   5   118191.44  113.84
   3   5   1   -9.79   13.67
   4   5   1   96.64   10.41
   5   5   1 1145.46   45.29
   6   5   1  110.97   14.96
   7   5   1 1324.20   64.17
   8   5   1  399.84   31.89
   9   5   1   98.65   49.00
  -9   6   1   34.66   43.84
  -8   6   1  613.29   44.77
  -7   6   1  174.65   22.07
  -6   6   1   62.47   30.55
  -5   6   1  317.41   24.97
  -4   6   1 3687.00   68.43
  -3   6   1  540.72   25.67
  -2   6   1 4524.97   60.57
  -1   6   1  944.94   19.32
   0   6   1 5160.29   41.82
   1   6   1 2322.45   41.58
   2   6   1 2595.67   45.96
   3   6   1  803.68   30.26
   4   6   1  807.87   35.93
   5   6   1  221.04   15.73
   6   6   1 3243.36   83.42
   7   6   1 1949.68   79.00
   8   6   1  132.59   44.88
   9   6   1  426.68   37.82
  -8   7   1   26.52   42.40
  -7   7   1 1810.85   79.29
  -6   7   1 4305.99   99.91
  -5   7   1  473.12   31.12
  -4   7   1   81.64   12.03
  -3   7   1  382.85   25.16
  -2   7   1   27.05   15.44
  -1   7   1 2096.09   31.10
   0   7   111766.64   95.90
   1   7   1 2627.26   55.36
   2   7   1   53.26    8.76
   3   7   1 4870.49   75.20
   4   7   1  258.20   20.98
   5   7   1   12.51   23.40
   6   7   1  836.82   53.21
   7   7   1   28.79   36.70
   8   7   1   20.74   45.43
  -8   8   1  -28.56   48.23
  -7   8   1   -7.80   37.41
  -6   8   1   82.22   35.59
  -5   8   1  577.64   40.22
  -4   8   1 1044.82   47.43
  -3   8   1    4.78   21.23
  -2   8   1  690.65   32.36
  -1   8   1    7.67   10.44
   0   8   1 4329.98   56.60
   1   8   1   64.95    6.86
   2   8   1  214.45   17.58
   3   8   1 2191.97   56.36
   4   8   1 1335.53   51.31
   5   8   1  556.20   42.83
   6   8   1 1737.92   69.71
   7   8   1   39.33   40.87
   8   8   1   99.34   50.97
  -8   9   1    0.00   52.69
  -7   9   1  197.82   27.43
  -6   9   1  466.84   36.72
  -5   9   1 1448.58   64.43
  -4   9   1   59.63   14.99
  -3   9   1 3608.74   75.86
  -2   9   1 3079.28   67.67
  -1   9   1 2358.12   44.69
   0   9   1  263.46   12.88
   1   9   1  271.48   15.08
   2   9   1 1584.39   49.01
   3   9   1 2031.16   58.79
   4   9   1 2503.30   71.57
   5   9   1 1393.96   63.72
   6   9   1   80.44   36.95
   7   9   1  -14.41   41.87
   8   9   1   38.33   51.09
  -7  10   1  -22.05   46.82
  -6  10   1  -36.87   36.87
  -5  10   1  -36.16   36.16
  -4  10   1   71.68   33.11
  -3  10   1   63.41   27.16
  -2  10   1 1668.63   54.96
  -1  10   1  837.07   41.67
   0  10   1  498.07   23.06
   1  10   1   26.30   22.79
   2  10   1 1022.58   46.74
   3  10   1   40.82   25.66
   4  10   1 4381.36  101.44
   5  10   1 1484.66   69.25
   6  10   1   95.27   38.35
   7  10   1    3.19   47.56
  -7  11   1  244.73   35.19
  -6  11   1   91.14   44.49
  -5  11   1 2098.96   86.83
  -4  11   1  102.22   21.93
  -3  11   1 1140.45   56.00
  -2  11   1   87.77   30.83
  -1  11   1 1790.86   62.04
   0  11   1  406.30   21.88
   1  11   1 2814.75   74.58
   2  11   1 1452.49   56.87
   3  11   1   55.05   30.07
   4  11   1   55.13   35.08
   5  11   1 1116.30   68.14
   6  11   1  127.76   46.13
   7  11   1  516.63   38.33
  -6  12   1  217.18   32.27
  -5  12   1   72.11   39.44
  -4  12   1  329.06   28.43
  -3  12   1   97.55   20.89
  -2  12   1  136.02   20.31
  -1  12   1   44.79   28.95
   0  12   1   85.25   15.95
   1  12   1  378.09   24.81
   2  12   1 1862.00   72.54
   3  12   1  212.42   22.71
   4  12   1   53.38   40.11
   5  12   1   46.57   44.90
   6  12   1  160.35   53.66
  -5  13   1  553.98   46.64
  -4  13   1   78.40   47.97
  -3  13   1  549.90   44.40
  -2  13   1  500.65   40.54
  -1  13   1  707.78   53.80
   0  13   1  -25.04   25.04
   1  13   1 2993.47   94.34
   2  13   1  252.61   26.32
   3  13   1  876.21   59.44
   4  13   1  499.11   40.06
   5  13   1   59.60   49.34
  -5  14   1  153.35   56.35
  -4  14   1   90.07   45.13
  -3  14   1  -14.82   48.80
  -2  14   1  107.72   36.12
  -1  14   1  452.47   40.26
   0  14   1 1191.41   50.68
   1  14   1   53.84   42.39
   2  14   1   89.61   25.01
   3  14   1  375.68   32.66
   4  14   1  -33.58   56.59
  -3  15   1 1611.72   92.02
  -2  15   1   51.41   48.94
  -1  15   1  690.04   58.54
   0  15   1   29.33   35.99
   1  15   1   78.57   46.30
   2  15   1  352.56   33.16
   3  15   1 1084.62   84.75
  -1  16   1   51.17   64.77
   0  16   1   91.26   48.76
   1  16   1  218.34   35.83
  -8   0   2  221.91   21.17
  -6   0   214665.82  140.84
  -4   0   2  324.78   16.44
  -2   0   2 1490.55   19.89
   0   0   2 6649.84   44.44
   2   0   2 3924.61   35.00
   4   0   2 7747.29   76.39
   6   0   2  200.70   18.27
   8   0   2   -6.79   30.09
  -9   1   2   10.54   26.00
  -8   1   2  976.27   38.97
  -7   1   2  272.49   15.69
  -6   1   2   55.72   23.88
  -5   1   2  187.59   36.23
  -4   1   2 4800.63   40.52
  -3   1   2  784.68   24.87
  -2   1   2  901.42   28.71
  -1   1   2 7451.94   52.82
   0   1   2  248.59    8.27
   1   1   2 5596.05   98.69
   2   1   2 1441.19   21.16
   3   1   211332.17  165.32
   4   1   2    6.83   14.23
   5   1   2 1084.88   25.13
   6   1   2  156.65   10.00
   7   1   2  975.87   34.49
   8   1   2  213.93   15.75
   9   1   2 2086.58   66.16
  -9   2   2    0.00   44.40
  -8   2   2 1629.66   74.31
  -7   2   2  134.76   18.16
  -6   2   2  729.00   40.12
  -5   2   2 2374.30   54.45
  -4   2   2 1902.23   41.69
  -3   2   2  157.23   10.47
  -2   2   215571.19   84.09
  -1   2   2  282.44   19.12
   0   2   2 4461.88  285.27
   1   2   2   38.40    6.21
   2   2   2 1076.63   21.97
   3   2   2  355.63   16.87
   4   2   2  958.76   30.02
   5   2   2 2102.62   51.61
   6   2   2  165.87   15.20
   7   2   2 2015.91   67.47
   8   2   2  144.84   19.37
   9   2   2    8.92   45.20
  -9   3   2  -24.78   44.68
  -8   3   2  459.07   40.64
  -7   3   2   30.35   28.51
  -6   3   2  120.93   15.00
  -5   3   2 1272.76   42.12
  -4   3   2   19.11   14.07
  -3   3   2 2960.95   44.84
  -2   3   2 3453.63   41.92
  -1   3   2 2236.48   48.94
   0   3   2 1502.43   66.57
   1   3   2 1539.76  130.29
   2   3   2 1657.48   29.02
   3   3   2  775.53   24.18
   4   3   2  704.92   27.61
   5   3   211346.93  119.05
   6   3   2  106.70   14.59
   7   3   2 1696.82   64.97
   8   3   2  463.60   39.51
   9   3   2   55.05   47.97
  -9   4   2  131.16   50.68
  -8   4   2 2147.57   83.64
  -7   4   2   83.06   29.47
  -6   4   2   61.01   25.27
  -5   4   2  750.92   38.97
  -4   4   2 9656.34   99.29
  -3   4   2  956.13   28.03
  -2   4   2 3040.12   42.48
  -1   4   2 4362.15   35.02
   0   4   2  418.46   11.24
   1   4   2 2812.22  166.61
   2   4   2 3721.31   46.62
   3   4   2 2706.34   45.19
   4   4   2   58.20    8.85
   5   4   2  185.38   14.88
   6   4   2 1153.75   48.17
   7   4   2  672.14   47.41
   8   4   2  -41.47   41.47
   9   4   2   88.95   45.82
  -9   5   2  228.38   29.41
  -8   5   2  406.90   29.09
  -7   5   2    2.09   31.17
  -6   5   2    8.35   23.07
  -5   5   2  196.19   18.46
  -4   5   2 5833.83   81.22
  -3   5   2  354.50   21.44
  -2   5   2  169.95   12.05
  -1   5   2  219.50   19.75
   0   5   2  270.50   26.61
   1   5   210834.82  607.76
   2   5   2 1453.24   33.03
   3   5   2  631.76   25.83
   4   5   2  943.08   35.05
   5   5   2  391.35   26.34
   6   5   2 1307.82   52.23
   7   5   2 2535.75   82.12
   8   5   2   36.80   43.83
   9   5   2  143.13   50.37
  -9   6   2  214.09   33.80
  -8   6   2   75.02   40.55
  -7   6   2 1085.25   63.65
  -6   6   2 3845.67   91.22
  -5   6   2  621.49   38.51
  -4   6   2 3924.37   70.90
  -3   6   2 2935.72   56.23
  -2   6   2 1647.88   38.05
  -1   6   2  138.41   48.95
   0   6   2 3919.65  212.12
   1   6   2 2467.12   48.59
   2   6   2 3223.35   51.46
   3   6   2 2043.80   46.37
   4   6   2   58.52   20.93
   5   6   2  619.01   39.49
   6   6   2  520.29   33.62
   7   6   2  557.15   41.34
   8   6   2  -41.19   41.19
   9   6   2   28.10   48.93
  -8   7   2   74.16   41.21
  -7   7   2   57.76   38.66
  -6   7   2 1314.08   61.17
  -5   7   2   71.05   28.02
  -4   7   2  205.71   14.26
  -3   7   2  779.96   33.55
  -2   7   2   63.98    8.43
  -1   7   2   67.89    6.10
   0   7   212808.75  461.37
   1   7   2  579.90   18.16
   2   7   2  101.42   10.77
   3   7   2 4220.41   71.82
   4   7   2  425.43   32.21
   5   7   2    9.54   26.40
   6   7   2  950.39   53.48
   7   7   2  556.87   46.41
   8   7   2   65.98   43.25
  -8   8   2   76.62   51.28
  -7   8   2 1087.87   70.21
  -6   8   2 1300.54   64.81
  -5   8   2  503.97   39.34
  -4   8   2  222.79   16.25
  -3   8   2 3219.92   67.48
  -2   8   2 3254.92   63.66
  -1   8   2  900.51   52.38
   0   8   2 2339.38   35.69
   1   8   2   56.01   11.79
   2   8   2  543.42   29.60
   3   8   2 5834.40   91.32
   4   8   2 1169.64   50.05
   5   8   2   57.04   30.67
   6   8   2  -21.52   35.10
   7   8   2  313.56   28.95
   8   8   2   97.26   47.65
  -8   9   2  100.31   60.41
  -7   9   2  129.07   50.42
  -6   9   2  316.37   28.50
  -5   9   2   65.48   32.78
  -4   9   2   43.16   25.17
  -3   9   2  187.05   16.25
  -2   9   2 3201.94   69.15
  -1   9   2 2129.13   51.96
   0   9   2  325.53   17.02
   1   9   2 1793.10   35.40
   2   9   2  268.71   18.76
   3   9   2  351.36   27.82
   4   9   2 2281.21   72.13
   5   9   2 2397.21   76.88
   6   9   2  727.43   52.43
   7   9   2   52.52   41.05
   8   9   2  425.82   37.93
  -7  10   2  324.19   30.76
  -6  10   2   13.14   41.65
  -5  10   2 1097.53   61.67
  -4  10   2   -1.90   31.85
  -3  10   2  547.81   38.96
  -2  10   2 3365.17   77.34
  -1  10   2 5365.64   94.69
   0  10   2  190.31   11.19
   1  10   2  574.03   35.92
   2  10   2  198.36   17.22
   3  10   2  212.87   18.34
   4  10   2 1140.48   57.21
   5  10   2 1175.08   64.26
   6  10   2  115.20   42.11
   7  10   2   48.33   44.29
  -7  11   2   73.47   50.33
  -6  11   2  193.60   29.47
  -5  11   2   17.81   40.94
  -4  11   2 2022.24   77.90
  -3  11   2  326.39   23.05
  -2  11   2 1194.19   53.70
  -1  11   2  485.80   36.46
   0  11   2  474.44   26.14
   1  11   2  996.13   47.58
   2  11   2 3652.87   88.80
   3  11   2  336.33   27.58
   4  11   2  762.66   53.63
   5  11   2  130.27   26.66
   6  11   2  328.68   31.11
   7  11   2  -21.44   53.95
  -6  12   2  -49.41   49.41
  -5  12   2 2412.11   95.74
  -4  12   2  871.83   63.24
  -3  12   2  162.43   20.03
  -2  12   2  403.60   34.99
  -1  12   2  190.82   21.70
   0  12   2   10.38   19.91
   1  12   2 3236.34   90.13
   2  12   2 1173.92   60.81
   3  12   2   -4.47   33.14
   4  12   2  146.45   24.33
   5  12   2  126.58   49.52
   6  12   2   74.31   49.42
  -5  13   2  -36.13   55.84
  -4  13   2  293.59   31.08
  -3  13   2  128.64   46.02
  -2  13   2  -14.30   40.87
  -1  13   2  988.49   60.42
   0  13   2 1604.73   51.71
   1  13   2  321.07   27.61
   2  13   2 1590.97   72.01
   3  13   2   28.56   41.13
   4  13   2  273.94   29.30
   5  13   2  353.07   34.91
  -5  14   2  229.67   33.98
  -4  14   2  116.66   44.59
  -3  14   2 1633.16   85.96
  -2  14   2   97.33   44.06
  -1  14   2  108.45   42.35
   0  14   2  552.33   32.85
   1  14   2  189.12   27.67
   2  14   2  -25.16   47.20
   3  14   2 1035.02   76.16
   4  14   2  304.59   36.67
  -3  15   2   30.78   53.96
  -2  15   2  254.21   32.02
  -1  15   2   75.70   51.25
   0  15   2 1269.62   58.12
   1  15   2  448.19   34.71
   2  15   2  -29.25   51.29
   3  15   2   41.71   53.85
  -1  16   2  917.02   66.70
   0  16   2   67.17   41.62
   1  16   2   25.72   55.61
  -9   0   3  331.92   27.25
  -7   0   3 3039.87   73.01
  -5   0   3  225.90   14.65
  -3   0   311913.14   72.15
  -1   0   3 1542.17   13.71
   1   0   3 2256.95   28.43
   3   0   351849.16  181.17
   5   0   3  362.03   24.95
   7   0   3  577.01   42.71
   9   0   3 2925.85  107.36
  -9   1   3  101.45   19.03
  -8   1   3  416.09   38.10
  -7   1   3  223.00   22.04
  -6   1   3 2560.29   87.82
  -5   1   3   99.38    6.88
  -4   1   3 2333.55   28.24
  -3   1   3   39.63    8.24
  -2   1   3 2299.65   21.63
  -1   1   3 1560.25   30.55
   0   1   3   70.37    2.43
   1   1   3 9784.02   95.81
   2   1   3  733.39   30.77
   3   1   3 1616.46   33.63
   4   1   3  182.61    8.99
   5   1   3 3777.00  106.30
   6   1   3  280.31   15.67
   7   1   3 2350.03   49.87
   8   1   3    8.84   21.90
   9   1   3   87.38   22.44
  -9   2   3  115.74   46.83
  -8   2   3  352.88   31.96
  -7   2   3  767.48   46.84
  -6   2   3  482.59   33.42
  -5   2   3 1442.49   43.00
  -4   2   3   23.96   11.36
  -3   2   3 6188.49   60.41
  -2   2   3  778.90   19.44
  -1   2   313352.18  237.77
   0   2   3 1490.03  127.88
   1   2   3 2314.18  214.96
   2   2   3 5043.13   47.94
   3   2   3 3497.38   47.17
   4   2   3  206.72   15.31
   5   2   3 6188.47   87.49
   6   2   3  286.84   21.03
   7   2   3 1957.11   69.92
   8   2   3   37.93   35.16
   9   2   3  504.30   34.73
  -9   3   3    9.23   38.04
  -8   3   3 2193.19   85.43
  -7   3   3  407.18   34.22
  -6   3   3   54.87   24.41
  -5   3   3   70.97   11.60
  -4   3   3   44.36    8.38
  -3   3   3  639.77   22.69
  -2   3   3 2796.31   38.39
  -1   3   3 6844.45  101.05
   0   3   3 4843.39  302.25
   1   3   3 1215.99   83.45
   2   3   3   48.95    5.58
   3   3   3   92.72    7.41
   4   3   3  267.42   16.62
   5   3   3 1429.85   45.16
   6   3   3   15.06   23.82
   7   3   3 1264.86   58.69
   8   3   3  191.90   26.07
   9   3   3   15.58   45.70
  -9   4   3  116.73   26.55
  -8   4   3   70.16   37.17
  -7   4   3   88.50   18.11
  -6   4   3  420.24   29.64
  -5   4   3 5721.36   88.01
  -4   4   3 3497.04   60.15
  -3   4   3  133.45   11.13
  -2   4   3 2217.90   37.49
  -1   4   310817.36  225.68
   0   4   3  371.16   14.07
   1   4   318684.55  769.64
   2   4   3  379.66   18.52
   3   4   3 1832.93   38.98
   4   4   3  164.87   11.09
   5   4   3 9467.52  115.75
   6   4   3 1143.81   50.36
   7   4   3 2013.09   72.42
   8   4   3  454.34   33.32
   9   4   3  -50.81   50.81
  -9   5   3  463.14   34.72
  -8   5   3   92.13   34.02
  -7   5   3  -14.69   31.62
  -6   5   3  966.09   49.07
  -5   5   3  594.11   36.39
  -4   5   3 3964.32   67.98
  -3   5   3   77.75    8.32
  -2   5   3  117.90    9.48
  -1   5   3  942.48   73.44
   0   5   3  424.19   23.39
   1   5   3 9760.92  438.01
   2   5   3   16.59   11.04
   3   5   3  697.50   27.92
   4   5   3   53.71   18.36
   5   5   3 2303.37   62.64
   6   5   3  194.40   17.65
   7   5   3 1261.27   64.70
   8   5   3  563.50   45.85
   9   5   3  295.77   33.38
  -9   6   3  246.73   31.40
  -8   6   3  -13.94   42.20
  -7   6   3  169.36   23.41
  -6   6   3  968.96   51.77
  -5   6   3 2335.65   64.43
  -4   6   3  719.61   35.21
  -3   6   3 1676.54   43.05
  -2   6   3  540.40   24.27
  -1   6   3  104.70   21.44
   0   6   3 1821.38   43.36
   1   6   310103.75  533.22
   2   6   3  981.21   31.91
   3   6   3 6503.17   82.77
   4   6   3 4054.44   73.60
   5   6   3   55.65   25.20
   6   6   3  291.34   21.51
   7   6   3  607.19   41.91
   8   6   3  211.89   26.86
   9   6   3  354.07   37.45
  -8   7   3    5.95   43.34
  -7   7   3   77.60   40.43
  -6   7   3 1489.75   61.85
  -5   7   3  725.90   39.46
  -4   7   3  662.71   36.86
  -3   7   3 5725.63   83.26
  -2   7   3    5.55   14.33
  -1   7   3 2376.36   71.39
   0   7   3  354.32   15.10
   1   7   3   62.88    7.94
   2   7   3   80.31   10.47
   3   7   3 1259.93   43.36
   4   7   3   18.40   22.14
   5   7   3  409.78   30.34
   6   7   3  164.53   19.52
   7   7   3   34.72   37.61
   8   7   3   54.95   41.64
  -8   8   3  157.88   31.10
  -7   8   3  260.06   25.04
  -6   8   3 2745.22   85.48
  -5   8   3  200.82   19.37
  -4   8   3   76.57   15.39
  -3   8   3 5441.93   88.59
  -2   8   3 1586.09   47.08
  -1   8   3 2512.01   38.44
   0   8   3 3676.90  105.55
   1   8   3  392.08   19.12
   2   8   3 1266.54   41.53
   3   8   3 5070.68   84.55
   4   8   3 3316.78   75.78
   5   8   3  129.44   17.58
   6   8   3  870.50   59.83
   7   8   3  252.66   27.93
   8   8   3  283.71   31.18
  -8   9   3  954.71   61.20
  -7   9   3  978.89   69.48
  -6   9   3   35.67   35.20
  -5   9   3   32.15   31.39
  -4   9   3  404.89   30.11
  -3   9   3  252.96   17.92
  -2   9   3 2489.43   63.98
  -1   9   3 3778.59  115.85
   0   9   3    6.41   13.36
   1   9   3  838.45   26.24
   2   9   3  -11.54   21.18
   3   9   3    1.45   23.90
   4   9   3  -30.04   30.04
   5   9   3  156.64   20.46
   6   9   3  611.44   47.17
   7   9   3  694.08   52.17
   8   9   3  107.43   51.15
  -7  10   3  381.80   35.08
  -6  10   3   47.59   36.63
  -5  10   3   -2.26   35.44
  -4  10   3 1422.17   61.58
  -3  10   3   56.91   14.72
  -2  10   3 4414.64   89.76
  -1  10   3 2566.80   67.00
   0  10   3  803.53   30.96
   1  10   3   18.59   25.53
   2  10   3 2139.10   63.66
   3  10   3   13.50   26.58
   4  10   3  689.54   51.04
   5  10   3 1012.60   63.11
   6  10   3 1576.93   81.03
   7  10   3   26.20   47.69
  -7  11   3  491.82   39.20
  -6  11   3   44.20   45.37
  -5  11   3 1179.51   67.55
  -4  11   3  426.15   33.47
  -3  11   3  230.42   21.19
  -2  11   3   76.05   27.79
  -1  11   3 1746.31   63.26
   0  11   3  686.25   42.15
   1  11   3  608.79   42.93
   2  11   3   14.19   28.59
   3  11   3  687.43   45.64
   4  11   3   49.97   31.31
   5  11   3   44.74   39.65
   6  11   3   48.85   45.28
   7  11   3  152.42   55.51
  -6  12   3   49.46   49.46
  -5  12   3  652.57   53.78
  -4  12   3 2621.57   95.09
  -3  12   3  264.02   22.77
  -2  12   3  280.17   21.74
  -1  12   3  203.74   21.33
   0  12   3 1075.04   46.22
   1  12   3 1327.92   64.25
   2  12   3 4555.56  105.59
   3  12   3   52.25   30.90
   4  12   3  744.82   50.95
   5  12   3   38.86   43.42
   6  12   3  340.95   34.06
  -5  13   3  880.53   62.57
  -4  13   3   40.77   48.03
  -3  13   3  798.45   61.85
  -2  13   3  966.88   59.50
  -1  13   3  204.18   24.20
   0  13   3  383.20   25.21
   1  13   3  357.39   26.21
   2  13   3  -37.71   37.71
   3  13   3   31.62   40.31
   4  13   3  289.01   31.58
   5  13   3  112.12   50.28
  -4  14   3  276.63   33.83
  -3  14   3  265.81   31.36
  -2  14   3  330.77   30.05
  -1  14   3  117.21   48.23
   0  14   3 2215.74   64.72
   1  14   3   43.84   42.27
   2  14   3  251.71   30.06
   3  14   3    9.12   43.76
   4  14   3 1062.75   70.71
  -3  15   3  678.57   54.08
  -2  15   3   25.77   47.56
  -1  15   3   79.06   52.63
   0  15   3   55.61   37.13
   1  15   3  -48.88   48.88
   2  15   3  -13.10   47.01
   3  15   3  160.12   31.99
  -1  16   3  -25.60   57.94
   0  16   3  652.13   34.68
   1  16   3  329.42   38.41
  -8   0   4   27.65   26.52
  -6   0   4   92.79   11.45
  -4   0   4 5051.23   56.60
  -2   0   4   11.25    5.86
   0   0   4 1456.52   12.74
   2   0   4   92.04    7.44
   4   0   4 2748.83   45.92
   6   0   4  191.30   15.37
   8   0   4   87.71   35.91
  -9   1   4  916.99   45.37
  -8   1   4   -1.84   19.44
  -7   1   4 1106.60   33.50
  -6   1   4 1339.91   30.72
  -5   1   4  580.92   20.41
  -4   1   4  430.97   17.14
  -3   1   424810.19   81.16
  -2   1   4  745.02   23.99
  -1   1   4  115.97    9.11
   0   1   4   52.75    2.40
   1   1   4 1549.18   37.70
   2   1   4   93.09    5.66
   3   1   423712.69  102.80
   4   1   4  119.55    7.18
   5   1   4  172.52    9.37
   6   1   4  512.79   48.67
   7   1   4 1199.52   38.34
   8   1   4   93.53   16.90
   9   1   4  693.49   76.90
  -9   2   4  199.28   25.02
  -8   2   4  900.67   54.70
  -7   2   4 1737.00   61.86
  -6   2   4  470.09   32.56
  -5   2   4 2821.12   57.21
  -4   2   4    2.92   12.62
  -3   2   4  704.14   22.10
  -2   2   4   72.31    5.14
  -1   2   416919.97  426.29
   0   2   4   12.29    2.76
   1   2   448792.93 1457.61
   2   2   4   17.27    8.57
   3   2   4 1054.78   27.34
   4   2   4  883.28   30.20
   5   2   4 2272.56   55.12
   6   2   4 1101.04   47.81
   7   2   4 2660.45   80.69
   8   2   4  528.24   42.35
   9   2   4  256.71   30.88
  -9   3   4   90.60   42.50
  -8   3   4  111.13   22.97
  -7   3   4 1403.39   61.56
  -6   3   4  297.19   22.30
  -5   3   4 3652.11   68.38
  -4   3   4  654.40   27.91
  -3   3   4  918.76   26.58
  -2   3   4  179.66   12.35
  -1   3   431378.41  901.38
   0   3   4 2895.61  199.71
   1   3   410213.49  663.15
   2   3   4  769.83   22.15
   3   3   4 3718.96   53.01
   4   3   4   18.81   15.28
   5   3   4 8076.40  104.73
   6   3   4  814.42   43.63
   7   3   4  954.24   56.00
   8   3   4   87.78   36.77
   9   3   4   92.69   45.54
  -9   4   4   41.17   46.65
  -8   4   4  637.83   46.39
  -7   4   4  306.88   24.84
  -6   4   4  319.09   25.73
  -5   4   4  373.76   28.79
  -4   4   4  193.23   15.24
  -3   4   4 1147.29   31.44
  -2   4   4  541.24   20.84
  -1   4   4  232.23   20.84
   0   4   4  304.57   30.73
   1   4   4 1331.48   79.79
   2   4   4 1792.79   34.95
   3   4   4   50.62    7.48
   4   4   4   37.04   14.97
   5   4   4 1541.84   51.90
   6   4   4  471.82   31.24
   7   4   4   92.35   17.97
   8   4   4 1011.09   67.40
   9   4   4   -9.93   44.79
  -9   5   4   -9.95   47.73
  -8   5   4  290.31   27.17
  -7   5   4  519.75   37.56
  -6   5   4   76.50   25.84
  -5   5   4 7311.82  106.16
  -4   5   4 1379.53   41.68
  -3   5   4  133.12    9.36
  -2   5   4 4647.46   59.93
  -1   5   4 2113.82  101.18
   0   5   4 1856.89   85.84
   1   5   4 4347.71  270.99
   2   5   4 1486.12   34.72
   3   5   4  382.28   23.41
   4   5   4 1077.66   39.11
   5   5   4 6355.86  101.39
   6   5   4    8.82   25.49
   7   5   4  107.64   20.09
   8   5   4  443.14   37.34
   9   5   4   38.09   50.78
  -9   6   4  409.15   39.12
  -8   6   4  120.12   46.99
  -7   6   4  719.00   51.66
  -6   6   4  177.26   17.98
  -5   6   4 2454.21   67.52
  -4   6   4  894.17   37.65
  -3   6   4  560.06   27.34
  -2   6   4  181.63   14.17
  -1   6   4 7086.13  189.03
   0   6   4  334.01   33.64
   1   6   4 5257.39  256.19
   2   6   4 1117.41   33.39
   3   6   4 1972.92   48.42
   4   6   4  161.49   14.36
   5   6   4 1166.08   50.40
   6   6   4   78.38   30.65
   7   6   4  575.19   41.64
   8   6   4  -17.51   44.64
  -8   7   4  134.21   45.33
  -7   7   4   82.79   39.41
  -6   7   4 2256.25   74.83
  -5   7   4   73.57   15.21
  -4   7   4 1488.84   49.08
  -3   7   4 9466.80  108.70
  -2   7   4 1257.36   38.78
  -1   7   4  315.23   15.17
   0   7   4  537.42   45.82
   1   7   4  128.81   31.87
   2   7   4 2869.17   55.92
   3   7   4 9103.34  107.25
   4   7   4 4000.94   79.80
   5   7   4  122.18   16.03
   6   7   4  304.27   28.00
   7   7   4  388.40   35.13
   8   7   4   49.99   42.38
  -8   8   4   60.88   49.12
  -7   8   4  104.91   24.13
  -6   8   4  256.24   25.65
  -5   8   4   72.40   27.21
  -4   8   4   27.05   26.03
  -3   8   4  781.77   38.37
  -2   8   4  188.51   16.77
  -1   8   4  292.69   30.51
   0   8   4   18.64   11.09
   1   8   4 1421.82   87.19
   2   8   4  821.79   36.37
   3   8   4  206.31   16.54
   4   8   4  329.46   25.49
   5   8   4   48.78   30.94
   6   8   4  708.73   46.77
   7   8   4  466.12   37.99
   8   8   4   10.11   43.29
  -8   9   4  501.75   40.08
  -7   9   4  357.47   32.43
  -6   9   4 1149.57   63.00
  -5   9   4  371.88   32.59
  -4   9   4  409.69   30.09
  -3   9   4 1405.26   52.23
  -2   9   4 2827.36   67.16
  -1   9   4 1437.75   33.58
   0   9   4 3941.80  124.21
   1   9   4  379.23   29.76
   2   9   4 1434.58   48.59
   3   9   4  573.74   35.92
   4   9   4  231.95   19.34
   5   9   4   50.58   31.40
   6   9   4 1577.01   76.33
   7   9   4  489.12   39.98
  -7  10   4 1218.76   79.81
  -6  10   4   58.48   43.02
  -5  10   4   45.64   39.26
  -4  10   4  -19.48   27.54
  -3  10   4  506.40   40.07
  -2  10   4   88.77   16.48
  -1  10   4 1101.52   48.74
   0  10   4  122.10   10.59
   1  10   4  573.10   39.59
   2  10   4   23.25   24.46
   3  10   4   29.44   26.09
   4  10   4  -12.06   32.66
   5  10   4  137.08   24.15
   6  10   4  -25.08   42.90
   7  10   4 1012.76   64.68
  -7  11   4   87.36   54.25
  -6  11   4  127.36   48.22
  -5  11   4 1032.47   62.16
  -4  11   4 1886.89   75.47
  -3  11   4  422.34   33.94
  -2  11   4 1410.27   60.62
  -1  11   4  244.78   18.99
   0  11   4 1698.47   44.16
   1  11   4  399.28   31.43
   2  11   4 2121.16   70.93
   3  11   4   39.97   35.75
   4  11   4  491.43   34.09
   5  11   4  807.08   62.52
   6  11   4  490.98   33.81
  -6  12   4    6.61   47.46
  -5  12   4  501.75   36.39
  -4  12   4  282.09   27.70
  -3  12   4   18.03   36.34
  -2  12   4    0.00   29.78
  -1  12   4  106.73   18.30
   0  12   4   31.55   21.46
   1  12   4   24.34   17.29
   2  12   4  176.33   22.37
   3  12   4  168.85   21.57
   4  12   4   74.38   41.49
   5  12   4  300.10   32.60
   6  12   4  257.93   34.27
  -5  13   4  112.84   29.66
  -4  13   4 1878.89   90.96
  -3  13   4   49.30   34.33
  -2  13   4  365.70   26.05
  -1  13   4   30.70   32.80
   0  13   4  623.71   30.84
   1  13   4  -39.55   39.55
   2  13   4  951.21   63.52
   3  13   4    8.02   40.08
   4  13   4 2229.14   96.94
   5  13   4    0.00   54.66
  -4  14   4   16.72   54.23
  -3  14   4  301.17   32.62
  -2  14   4  220.73   28.00
  -1  14   4   93.41   41.85
   0  14   4  188.12   19.85
   1  14   4   55.46   39.21
   2  14   4  114.49   45.26
   3  14   4  120.20   56.24
   4  14   4   -3.48   52.38
  -3  15   4   44.68   47.75
  -2  15   4 1140.70   79.00
  -1  15   4  -15.93   47.57
   0  15   4 1701.55   67.96
   1  15   4  112.84   53.46
   2  15   4  159.08   57.40
   3  15   4  -53.19   57.28
   0  16   4   25.34   42.19
  -9   0   5 2970.15   98.94
  -7   0   5   20.91   24.98
  -5   0   5 1652.41   39.91
  -3   0   554778.35  181.71
  -1   0   5 7116.30   85.07
   1   0   5 2551.81   65.47
   3   0   517112.63  102.24
   5   0   5   22.90   16.69
   7   0   5 2729.53   77.29
   9   0   5   -5.83   43.28
  -9   1   5  -21.72   28.55
  -8   1   5   32.67   20.29
  -7   1   5  945.36   31.42
  -6   1   5   96.06    8.21
  -5   1   5 6749.08  174.21
  -4   1   5    1.60    7.89
  -3   1   5 1579.73   98.94
  -2   1   5  789.27   44.09
  -1   1   511349.74   68.91
   0   1   5  588.11    8.93
   1   1   512667.40  144.87
   2   1   5 2116.83   33.88
   3   1   5  311.38   17.14
   4   1   5 4159.44   41.37
   5   1   5   48.33   16.84
   6   1   5 1671.38   38.12
   7   1   5  185.63   13.22
   8   1   5  419.79   23.06
   9   1   5  105.55   62.40
  -9   2   5  692.60   50.58
  -8   2   5   32.44   29.26
  -7   2   5 2199.59   68.31
  -6   2   5  933.75   43.97
  -5   2   5 2836.41   57.31
  -4   2   5  223.87   16.60
  -3   2   5 1359.38   29.18
  -2   2   5  504.72   16.84
  -1   2   5 7509.29  231.77
   0   2   5  230.73   19.58
   1   2   513798.45  560.49
   2   2   5  354.75   15.97
   3   2   5 1526.82   33.48
   4   2   5  335.16   22.39
   5   2   5  831.34   36.88
   6   2   5  816.70   44.06
   7   2   5  713.18   48.44
   8   2   5   39.72   37.81
   9   2   5   98.57   46.84
  -9   3   5   44.49   38.79
  -8   3   5  306.12   24.35
  -7   3   5  957.02   55.08
  -6   3   5  218.42   15.80
  -5   3   5 2490.50   56.96
  -4   3   5  410.66   22.55
  -3   3   5  105.78    9.29
  -2   3   5 1235.43   26.93
  -1   3   5  493.48   45.65
   0   3   5 2904.24  165.28
   1   3   5 4569.15  384.96
   2   3   5 1651.91   32.16
   3   3   5 2537.61   44.99
   4   3   5  153.35   13.44
   5   3   5  790.75   35.48
   6   3   5 1639.52   59.05
   7   3   5  592.24   39.04
   8   3   5 2055.59   84.04
   9   3   5  -46.02   46.02
  -9   4   5   68.65   45.00
  -8   4   5  697.08   45.76
  -7   4   5 3992.38   98.15
  -6   4   5  308.69   25.52
  -5   4   5 5569.22   87.12
  -4   4   5   33.33    8.60
  -3   4   5 2052.49   41.80
  -2   4   5 1161.89   29.31
  -1   4   528249.19  596.63
   0   4   5 2218.71  111.02
   1   4   5 2661.78  191.23
   2   4   5 1745.96   35.59
   3   4   5   34.84   12.77
   4   4   5  439.39   25.65
   5   4   5 6380.45   98.74
   6   4   5  164.44   18.13
   7   4   5  100.20   33.77
   8   4   5  181.28   29.01
   9   4   5  142.11   51.09
  -9   5   5   -6.58   46.02
  -8   5   5   44.54   37.88
  -7   5   5  801.41   55.48
  -6   5   5  226.99   19.93
  -5   5   5 4163.73   81.35
  -4   5   5  166.67   11.96
  -3   5   5  696.22   28.10
  -2   5   5  123.83   10.61
  -1   5   5 8707.64  221.47
   0   5   5  697.84   29.33
   1   5   5 4359.74  187.33
   2   5   5 2515.67   46.32
   3   5   5 1457.74   39.53
   4   5   5 2158.53   54.34
   5   5   5 1114.08   48.17
   6   5   5  341.68   27.11
   7   5   5   29.30   36.69
   8   5   5  306.54   29.54
  -9   6   5  380.26   35.09
  -8   6   5  224.46   27.58
  -7   6   5  420.11   35.95
  -6   6   5  377.88   27.18
  -5   6   5  967.17   44.73
  -4   6   5 2951.83   64.05
  -3   6   5 9160.01  101.17
  -2   6   5 1854.62   42.54
  -1   6   5 2119.30   81.94
   0   6   5  324.35   13.85
   1   6   5  207.79   32.91
   2   6   5  966.11   33.26
   3   6   5 5049.84   76.39
   4   6   5 1438.50   48.75
   5   6   5  978.02   47.38
   6   6   5   51.09   33.80
   7   6   5  -35.14   35.14
   8   6   5   14.93   41.90
  -8   7   5   35.89   42.72
  -7   7   5  346.89   26.33
  -6   7   5  -21.88   33.82
  -5   7   5  134.91   16.06
  -4   7   5    9.49   19.98
  -3   7   5  318.32   22.77
  -2   7   5  387.69   25.49
  -1   7   5   79.35    6.57
   0   7   5  399.90   17.14
   1   7   5   24.78   10.20
   2   7   5   26.91   16.10
   3   7   5 7916.63  103.20
   4   7   5 1534.59   52.12
   5   7   5   60.61   26.77
   6   7   5  786.74   52.73
   7   7   5  127.81   49.97
   8   7   5   25.55   42.38
  -8   8   5  116.03   51.16
  -7   8   5  100.57   24.93
  -6   8   5 1275.88   62.99
  -5   8   5   12.88   27.48
  -4   8   5 2288.33   66.19
  -3   8   5 4459.46   82.76
  -2   8   5 1274.61   43.78
  -1   8   5  186.84   24.50
   0   8   5 1821.75   57.75
   1   8   5 3517.37  108.36
   2   8   5  669.24   33.95
   3   8   5 1818.84   55.88
   4   8   5  137.69   16.27
   5   8   5  711.24   49.27
   6   8   5 1572.64   72.00
   7   8   5  837.92   64.21
   8   8   5   75.68   46.66
  -8   9   5    6.97   51.44
  -7   9   5  802.14   55.14
  -6   9   5  162.26   24.50
  -5   9   5  788.29   52.20
  -4   9   5   29.63   27.94
  -3   9   5   89.23   14.77
  -2   9   5  432.40   34.05
  -1   9   5  175.19   19.47
   0   9   5  226.29   26.30
   1   9   5 4271.02  193.91
   2   9   5   86.02   14.43
   3   9   5   80.67   14.63
   4   9   5   50.67   25.33
   5   9   5  369.92   30.55
   6   9   5  456.47   36.27
   7   9   5 1204.44   79.77
  -7  10   5  156.62   30.04
  -6  10   5  732.11   49.53
  -5  10   5  948.87   59.65
  -4  10   5  347.07   28.98
  -3  10   5   84.87   31.22
  -2  10   5 1110.05   50.10
  -1  10   5  142.83   15.69
   0  10   5 3255.39  137.17
   1  10   5 2001.75   63.35
   2  10   5 2576.92   72.57
   3  10   5  175.50   18.84
   4  10   5   72.15   31.47
   5  10   5  157.33   23.62
   6  10   5   62.63   48.65
   7  10   5  258.06   34.76
  -7  11   5   14.08   53.61
  -6  11   5  231.38   30.48
  -5  11   5   36.49   40.55
  -4  11   5   22.79   36.46
  -3  11   5   37.79   30.88
  -2  11   5  143.54   17.71
  -1  11   5 1381.56   57.67
   0  11   5  109.67   20.55
   1  11   5 1006.07   50.09
   2  11   5 1008.54   52.30
   3  11   5   47.10   34.69
   4  11   5   45.12   39.09
   5  11   5 1843.40   90.01
   6  11   5   85.69   50.08
  -6  12   5  397.53   34.98
  -5  12   5   64.70   48.68
  -4  12   5 1595.72   79.60
  -3  12   5   34.36   31.99
  -2  12   5 1705.78   68.67
  -1  12   5  509.67   38.35
   0  12   5  236.24   23.57
   1  12   5  544.12   43.36
   2  12   5  586.51   41.37
   3  12   5  -35.45   37.74
   4  12   5 1849.29   84.51
   5  12   5  667.20   48.33
   6  12   5   88.66   50.03
  -5  13   5  -52.03   52.03
  -4  13   5  121.39   45.19
  -3  13   5   71.12   39.51
  -2  13   5  137.04   24.36
  -1  13   5  329.12   26.48
   0  13   5    5.88   36.44
   1  13   5   55.73   36.02
   2  13   5  274.93   25.53
   3  13   5 1287.58   74.41
   4  13   5  119.77   30.28
   5  13   5  512.54   40.44
  -4  14   5  587.76   50.50
  -3  14   5  -15.10   49.73
  -2  14   5  836.67   64.27
  -1  14   5   78.04   44.07
   0  14   5 1027.04   48.34
   1  14   5   67.72   42.04
   2  14   5   87.36   46.23
   3  14   5  119.17   51.15
   4  14   5  507.15   44.66
  -3  15   5  457.17   38.23
  -2  15   5  -26.21   49.90
  -1  15   5   -6.45   49.74
   0  15   5   67.61   36.57
   1  15   5  114.60   56.62
   2  15   5  181.84   60.61
   3  15   5  580.24   45.83
  -8   0   6   18.46   29.53
  -6   0   6  511.95   30.64
  -4   0   6 4540.30   57.08
  -2   0   6 1337.83   24.48
   0   0   6 3157.56   53.36
   2   0   6 4020.97   44.45
   4   0   6 4912.54   65.42
   6   0   6 5802.52   97.06
   8   0   6   52.18   33.27
  -9   1   6 2215.37   62.76
  -8   1   6   25.76   32.09
  -7   1   6   58.56   37.59
  -6   1   6   27.54   27.33
  -5   1   6 1794.27   31.17
  -4   1   6  174.00    9.06
  -3   1   612330.10  164.38
  -2   1   6  902.51   42.28
  -1   1   6  235.54    5.67
   0   1   6  111.38    4.09
   1   1   6 4448.59   34.33
   2   1   6   74.06    8.90
   3   1   6  117.40   10.37
   4   1   6  679.13   23.71
   5   1   6   69.53   11.52
   6   1   6  538.27   24.31
   7   1   6  300.84   18.31
   8   1   6   60.20   20.23
   9   1   6  133.19   23.58
  -9   2   6    8.21   43.21
  -8   2   6  122.98   20.66
  -7   2   6 1055.89   49.29
  -6   2   6  112.37   13.74
  -5   2   6 7233.99   90.40
  -4   2   6  936.26   29.60
  -3   2   6  565.03   20.54
  -2   2   6 2261.17   33.59
  -1   2   6  317.57    9.14
   0   2   6 5640.40  204.49
   1   2   6 1194.77   78.65
   2   2   6 6817.77   62.97
   3   2   6   43.87    6.82
   4   2   6 1107.96   35.25
   5   2   6 3060.03   65.05
   6   2   6 1852.15   60.99
   7   2   6   -9.89   32.20
   8   2   6 1516.18   73.84
   9   2   6    3.23   41.17
  -9   3   6   32.22   41.11
  -8   3   6  250.58   24.07
  -7   3   6 4506.64   97.57
  -6   3   6  265.14   20.49
  -5   3   6 4721.09   76.95
  -4   3   6  179.51   14.76
  -3   3   6 1197.61   30.62
  -2   3   6  612.12   19.96
  -1   3   6 4613.07  210.73
   0   3   6   38.55    3.24
   1   3   6 2812.42  232.05
   2   3   6 1015.79   27.50
   3   3   6 1077.24   31.37
   4   3   6  131.11   12.42
   5   3   6  201.03   18.66
   6   3   6    4.98   25.54
   7   3   6  159.16   21.14
   8   3   6  169.30   26.24
   9   3   6   23.36   51.81
  -9   4   6  -30.95   43.11
  -8   4   6  -19.64   37.39
  -7   4   6  607.51   39.84
  -6   4   6  406.48   29.34
  -5   4   6  336.79   23.41
  -4   4   6  301.03   21.99
  -3   4   6  326.32   20.92
  -2   4   6 3017.07   46.29
  -1   4   6 9626.56  324.35
   0   4   6 2272.13  162.10
   1   4   6  810.96   60.38
   2   4   6 4105.01   56.77
   3   4   6   55.21    8.71
   4   4   6 2753.06   59.55
   5   4   6  940.90   43.10
   6   4   6  148.08   17.27
   7   4   6   85.67   39.36
   8   4   6 1854.85   85.95
   9   4   6  240.78   31.28
  -9   5   6  140.53   47.47
  -8   5   6  405.24   38.51
  -7   5   6 1793.64   70.34
  -6   5   6  781.96   44.65
  -5   5   6  192.28   15.51
  -4   5   6  291.22   20.96
  -3   5   6 2062.56   45.21
  -2   5   6  279.73   19.87
  -1   5   6 7593.60  248.18
   0   5   6   72.51    4.97
   1   5   6 1838.70   81.00
   2   5   6  659.62   27.24
   3   5   6 1048.97   35.28
   4   5   6 1876.53   53.28
   5   5   6  382.47   28.24
   6   5   6  538.82   41.55
   7   5   6   59.06   20.38
   8   5   6   11.58   41.75
  -9   6   6  -10.37   51.16
  -8   6   6  -38.91   38.91
  -7   6   6  762.00   52.22
  -6   6   6  811.73   47.02
  -5   6   6  519.47   37.34
  -4   6   6  609.62   33.26
  -3   6   6 4061.03   68.58
  -2   6   6 1586.19   40.76
  -1   6   6  421.02   16.65
   0   6   6  396.59   15.63
   1   6   6   54.22    7.97
   2   6   6   45.32   15.44
   3   6   6 5878.97   84.30
   4   6   6 6302.38   98.02
   5   6   6  122.40   16.35
   6   6   6 1151.31   58.16
   7   6   6  817.89   62.79
   8   6   6   -3.06   45.51
  -8   7   6   44.79   42.96
  -7   7   6    0.00   38.07
  -6   7   6  512.07   35.85
  -5   7   6   46.75   26.72
  -4   7   6 1427.91   51.49
  -3   7   6 4797.78   80.43
  -2   7   6 1519.25   43.03
  -1   7   6   15.44   10.33
   0   7   6 2338.46  101.91
   1   7   6  335.81   18.00
   2   7   6  749.69   32.82
   3   7   6  707.60   37.69
   4   7   6   67.65   15.70
   5   7   6   23.34   27.52
   6   7   6  871.27   59.33
   7   7   6   61.67   45.43
   8   7   6  126.61   28.46
  -8   8   6  125.47   26.85
  -7   8   6  182.82   27.99
  -6   8   6   55.13   31.57
  -5   8   6 1412.53   59.90
  -4   8   6   54.73   14.70
  -3   8   6 3761.68   77.43
  -2   8   6  202.15   14.47
  -1   8   6  600.37   22.90
   0   8   6 3624.70  103.38
   1   8   6 2930.08   94.54
   2   8   6  531.98   32.19
   3   8   6 2738.28   67.17
   4   8   6   33.11   26.69
   5   8   6  190.28   21.84
   6   8   6 1176.03   69.38
   7   8   6 1177.34   76.80
   8   8   6  158.48   52.83
  -8   9   6  454.24   39.24
  -7   9   6   58.45   38.77
  -6   9   6 1013.47   64.30
  -5   9   6 2102.60   77.83
  -4   9   6  976.01   51.68
  -3   9   6  111.43   15.57
  -2   9   6   22.30   25.01
  -1   9   6  497.29   24.18
   0   9   6 1678.07   37.30
   1   9   6 5358.83  258.99
   2   9   6 1664.59   55.94
   3   9   6  120.06   16.56
   4   9   6  158.00   19.30
   5   9   6  -37.64   37.64
   6   9   6  275.84   27.08
   7   9   6  174.86   30.99
  -7  10   6   73.72   48.93
  -6  10   6    0.00   36.31
  -5  10   6  782.07   57.96
  -4  10   6  474.02   37.42
  -3  10   6  105.71   16.86
  -2  10   6   48.61   24.79
  -1  10   6 3351.36   80.44
   0  10   6    6.06   17.35
   1  10   6 3852.54   85.33
   2  10   6 2358.14   70.77
   3  10   6   42.27   28.77
   4  10   6   87.20   33.70
   5  10   6 1948.57   84.33
   6  10   6  113.92   42.02
   7  10   6  407.45   37.22
  -7  11   6    7.05   49.12
  -6  11   6  311.16   31.45
  -5  11   6  198.61   26.77
  -4  11   6 1256.33   62.61
  -3  11   6   12.18   31.45
  -2  11   6 1320.05   61.74
  -1  11   6  993.13   55.03
   0  11   6   53.97   20.04
   1  11   6   34.72   28.72
   2  11   6 1589.09   64.43
   3  11   6  149.18   22.69
   4  11   6  368.53   29.03
   5  11   6  146.55   52.87
   6  11   6  164.82   32.35
  -6  12   6   97.23   49.84
  -5  12   6  149.35   28.79
  -4  12   6  -23.70   38.97
  -3  12   6   86.27   33.38
  -2  12   6  254.22   22.75
  -1  12   6 2796.06   87.54
   0  12   6  354.68   20.43
   1  12   6  106.69   36.34
   2  12   6   44.48   32.84
   3  12   6  876.58   58.44
   4  12   6  534.25   38.23
   5  12   6 2409.63  102.27
  -5  13   6  496.01   38.14
  -4  13   6  383.39   34.24
  -3  13   6  133.67   48.27
  -2  13   6 1903.86   85.33
  -1  13   6  223.82   26.22
   0  13   6  396.88   45.16
   1  13   6  896.93   60.41
   2  13   6   46.39   40.42
   3  13   6  443.67   33.35
   4  13   6  549.48   46.30
   5  13   6   93.19   50.69
  -4  14   6  402.09   36.09
  -3  14   6 1367.35   81.00
  -2  14   6   43.21   43.21
  -1  14   6   36.88   45.12
   0  14   6  308.76   21.68
   1  14   6  354.14   33.28
   2  14   6  570.55   50.09
   3  14   6 1907.39   98.15
   4  14   6   36.13   57.13
  -3  15   6  -52.85   52.85
  -2  15   6   23.11   48.64
  -1  15   6  429.62   35.43
   0  15   6 1202.63   60.78
   1  15   6  110.03   47.97
   2  15   6  158.96   32.81
  -9   0   7 1940.15   82.95
  -7   0   7  166.61   16.92
  -5   0   7   80.33    9.97
  -3   0   7 1247.28   28.00
  -1   0   7 5839.24   35.24
   1   0   7  723.03   29.85
   3   0   7 3503.67   49.78
   5   0   7  233.29   18.46
   7   0   7  109.25   18.48
   9   0   7  304.82   28.56
  -9   1   7   18.53   26.95
  -8   1   7  128.81   27.07
  -7   1   7  562.23   40.78
  -6   1   7 1731.16   36.30
  -5   1   7  653.56   20.85
  -4   1   7 4163.34   40.79
  -3   1   7 1222.87   20.19
  -2   1   7 2675.28   26.16
  -1   1   7  396.15    7.84
   0   1   713823.72   92.74
   1   1   7 1510.43   30.61
   2   1   7  684.29   15.64
   3   1   7   38.00    9.89
   4   1   7 2382.35   39.04
   5   1   7  730.62   24.27
   6   1   7 6805.86  108.99
   7   1   7   29.72   21.17
   8   1   7   81.95   27.11
   9   1   7  112.78   30.47
  -9   2   7  145.29   27.03
  -8   2   7   55.26   35.82
  -7   2   7  910.76   46.82
  -6   2   7  280.28   24.37
  -5   2   7 3595.82   65.14
  -4   2   7 1377.23   35.45
  -3   2   7  188.83   14.57
  -2   2   7  576.41   19.14
  -1   2   7   17.88    5.52
   0   2   7  252.55    9.10
   1   2   7  176.45    8.47
   2   2   7 3145.10   45.26
   3   2   7   46.89    7.33
   4   2   7 7863.42   91.69
   5   2   7  -11.23   20.15
   6   2   7  738.64   41.23
   7   2   7  215.03   21.19
   8   2   7  204.88   25.88
   9   2   7   88.66   52.44
  -9   3   7  110.31   41.05
  -8   3   7 1088.68   62.40
  -7   3   7  165.33   18.97
  -6   3   7  639.35   39.59
  -5   3   7  478.76   31.44
  -4   3   7 1440.88   38.62
  -3   3   7   43.95    6.97
  -2   3   7 2736.36   41.85
  -1   3   7 3189.48  126.60
   0   3   7  930.81   45.13
   1   3   7   74.43    4.70
   2   3   719271.50  121.49
   3   3   7  809.67   30.01
   4   3   7 2297.65   53.74
   5   3   7  853.55   39.14
   6   3   7   64.19   14.90
   7   3   7   60.24   34.42
   8   3   7 2593.65   96.11
   9   3   7  248.93   33.59
  -9   4   7   46.46   41.21
  -8   4   7  146.41   25.22
  -7   4   7 1179.50   61.00
  -6   4   7  326.64   26.54
  -5   4   7  875.71   39.00
  -4   4   7  990.02   36.21
  -3   4   7  699.43   27.26
  -2   4   7   20.94   12.29
  -1   4   7  163.29   22.55
   0   4   7 1899.47  110.17
   1   4   7   20.11    7.82
   2   4   7  766.06   28.21
   3   4   7 1326.80   37.58
   4   4   7  551.69   31.26
   5   4   7  873.97   43.60
   6   4   7  423.30   31.03
   7   4   7   67.94   34.64
   8   4   7    0.00   44.81
  -9   5   7    0.00   47.36
  -8   5   7  357.68   27.94
  -7   5   7 1686.23   69.69
  -6   5   7  327.74   29.64
  -5   5   7   41.63   21.50
  -4   5   7 1194.39   42.23
  -3   5   7   49.75    8.76
  -2   5   7 8314.68   86.61
  -1   5   7 1956.69   98.26
   0   5   7   63.59   13.50
   1   5   7 2845.19  177.56
   2   5   7 2092.82   45.49
   3   5   7 1034.48   37.23
   4   5   7 5594.38   88.80
   5   5   7  205.04   18.20
   6   5   7  237.43   21.48
   7   5   7  675.54   43.27
   8   5   7  992.36   72.08
  -8   6   7  176.41   26.81
  -7   6   7  420.11   35.66
  -6   6   7  589.11   43.73
  -5   6   7  836.49   42.72
  -4   6   7  258.05   20.86
  -3   6   7 2699.87   57.68
  -2   6   7 2663.78   53.50
  -1   6   7 1116.73   50.36
   0   6   7  616.89   45.02
   1   6   7   30.27    7.33
   2   6   7 2768.09   54.75
   3   6   7   25.99   18.74
   4   6   7 1654.77   53.89
   5   6   7  297.47   24.66
   6   6   7  345.63   26.92
   7   6   7   61.58   39.75
   8   6   7  262.44   32.39
  -8   7   7   14.99   45.18
  -7   7   7   99.11   41.02
  -6   7   7  980.80   54.22
  -5   7   7  627.44   43.47
  -4   7   7  240.85   20.43
  -3   7   7 6237.85   92.89
  -2   7   7  959.95   37.19
  -1   7   7   49.68   23.89
   0   7   7 6077.42  202.83
   1   7   7 2138.08   94.25
   2   7   7   76.25   12.04
   3   7   7 1481.50   49.73
   4   7   7 1010.30   46.41
   5   7   7  438.44   35.14
   6   7   7 2337.30   84.08
   7   7   7 1560.75   85.31
   8   7   7   97.41   44.18
  -8   8   7  113.05   46.02
  -7   8   7   75.43   39.96
  -6   8   7  645.76   44.01
  -5   8   7 1306.65   60.65
  -4   8   7   49.59   26.04
  -3   8   7   50.93   22.66
  -2   8   7   39.60   18.77
  -1   8   7  333.32   17.50
   0   8   7 3177.14   83.38
   1   8   7  597.89   36.50
   2   8   7   97.31   13.35
   3   8   7  131.98   16.87
   4   8   7  782.17   45.78
   5   8   7  221.14   22.23
   6   8   7   56.64   39.01
   7   8   7   50.92   44.53
  -7   9   7  -20.60   41.93
  -6   9   7  314.42   28.13
  -5   9   7 1352.69   64.44
  -4   9   7  736.65   47.38
  -3   9   7  655.15   41.02
  -2   9   7  654.69   38.58
  -1   9   7  937.55   30.27
   0   9   7 2290.38   66.61
   1   9   7 3402.38  172.68
   2   9   7 2224.51   66.38
   3   9   7 1469.99   57.67
   4   9   7  102.88   20.08
   5   9   7  994.53   57.96
   6   9   7  377.06   31.97
   7   9   7  219.13   29.68
  -7  10   7  -12.91   50.82
  -6  10   7  218.88   29.13
  -5  10   7 1171.13   66.06
  -4  10   7 2169.55   76.47
  -3  10   7  523.91   40.25
  -2  10   7   67.60   15.85
  -1  10   7   43.53   28.06
   0  10   7  444.58   27.09
   1  10   7  308.26   24.04
   2  10   7 1607.54   60.75
   3  10   7  426.87   30.22
   4  10   7  156.98   20.93
   5  10   7   79.19   24.98
   6  10   7  -51.70   51.70
  -6  11   7   66.81   46.26
  -5  11   7  458.69   31.38
  -4  11   7  695.34   54.52
  -3  11   7   39.33   29.64
  -2  11   7  725.31   48.02
  -1  11   7 4550.45  104.86
   0  11   7  653.93   30.86
   1  11   7  701.25   45.80
   2  11   7  319.99   27.44
   3  11   7 1049.01   60.56
   4  11   7  210.78   25.59
   5  11   7 1849.75   92.99
   6  11   7   46.74   47.92
  -6  12   7  108.15   46.34
  -5  12   7  463.52   38.95
  -4  12   7  117.53   44.54
  -3  12   7   35.57   37.41
  -2  12   7 1369.91   66.64
  -1  12   7  467.74   36.53
   0  12   7   72.82   23.33
   1  12   7  333.09   24.64
   2  12   7   -4.58   33.01
   3  12   7  184.14   24.98
   4  12   7   37.18   46.56
   5  12   7   68.44   51.42
  -5  13   7  114.70   50.72
  -4  13   7  302.13   33.56
  -3  13   7 1719.96   81.27
  -2  13   7  394.97   33.96
  -1  13   7 1382.28   69.56
   0  13   7   -8.55   26.56
   1  13   7  231.89   25.61
   2  13   7  166.54   26.04
   3  13   7  935.42   67.54
   4  13   7  172.24   61.06
  -4  14   7  -13.73   46.32
  -3  14   7  272.55   33.45
  -2  14   7  125.77   28.31
  -1  14   7  292.35   30.04
   0  14   7  537.61   28.93
   1  14   7  197.43   28.42
   2  14   7  164.33   29.40
   3  14   7  349.68   36.05
  -2  15   7  397.45   36.42
  -1  15   7  -52.42   52.42
   0  15   7   36.84   56.49
   1  15   7 1750.59   97.30
   2  15   7   62.91   51.36
  -8   0   8   23.44   35.48
  -6   0   8 5862.48   91.35
  -4   0   8   89.72    8.74
  -2   0   8 3145.74   41.82
   0   0   838976.67  577.90
   2   0   8 4407.35   53.25
   4   0   8 3281.13   58.08
   6   0   8 7080.56  113.53
   8   0   8   87.11   40.63
  -9   1   8  343.69   20.10
  -8   1   8   16.89   22.63
  -7   1   8  590.43   27.53
  -6   1   8   11.12   16.08
  -5   1   8    2.34   12.40
  -4   1   8  521.28   17.20
  -3   1   8  355.41   30.76
  -2   1   8 5868.82   41.14
  -1   1   8 1078.45   12.09
   0   1   8 3779.84   48.87
   1   1   8  268.95    7.61
   2   1   8 2932.05   30.94
   3   1   8 1252.86   23.33
   4   1   8 6618.56   58.90
   5   1   8  135.51   10.37
   6   1   8  560.76   35.81
   7   1   8 1309.43   42.73
   8   1   8   34.13   38.97
  -9   2   8  196.56   28.11
  -8   2   8  685.34   43.89
  -7   2   8   56.00   28.65
  -6   2   8 2315.21   62.68
  -5   2   8  222.01   19.04
  -4   2   8 3481.40   56.90
  -3   2   8 3188.59   48.41
  -2   2   8 1601.17   32.07
  -1   2   8 1130.51   25.49
   0   2   8 3226.28  118.67
   1   2   8  436.62   14.72
   2   2   8 6828.73   70.35
   3   2   8 1178.66   33.47
   4   2   8 2993.12   60.13
   5   2   8    7.89   21.60
   6   2   8  536.24   41.51
   7   2   8   19.01   33.73
   8   2   8  377.59   29.98
  -9   3   8  -20.45   40.38
  -8   3   8   -4.63   37.91
  -7   3   8  -24.00   29.60
  -6   3   8   59.28   23.99
  -5   3   8 1719.39   50.22
  -4   3   8 2147.79   49.20
  -3   3   8  811.46   28.20
  -2   3   8 3055.07   46.01
  -1   3   8 1747.22   37.37
   0   3   8  122.65   13.33
   1   3   8  591.70   15.16
   2   3   8 1503.45   36.50
   3   3   8   97.07    9.80
   4   3   8 2803.19   60.74
   5   3   8  989.95   44.59
   6   3   8  303.44   23.59
   7   3   8   55.79   34.64
   8   3   8  121.80   27.03
  -9   4   8   34.16   38.67
  -8   4   8 1400.58   70.76
  -7   4   8 1272.98   62.59
  -6   4   8   29.15   25.40
  -5   4   8  903.99   40.71
  -4   4   8 7264.49   91.64
  -3   4   8   53.11    8.65
  -2   4   8 6104.14   70.28
  -1   4   8  175.63   25.11
   0   4   8 2289.34  170.32
   1   4   8 1298.56   99.98
   2   4   818893.14  134.45
   3   4   8 2176.18   50.00
   4   4   8 1137.42   43.18
   5   4   8  386.08   27.36
   6   4   8   86.93   17.83
   7   4   8   96.63   37.34
   8   4   8 2064.61   91.24
  -9   5   8  341.27   33.34
  -8   5   8  229.81   26.90
  -7   5   8  295.85   24.21
  -6   5   8  -17.75   27.27
  -5   5   8  118.15   14.17
  -4   5   8  316.55   20.95
  -3   5   8  112.74   10.86
  -2   5   8 5241.40   70.27
  -1   5   8  192.08   10.69
   0   5   8 2610.12  177.45
   1   5   8  138.00    7.59
   2   5   8 3384.47   59.79
   3   5   8   61.23   11.31
   4   5   8 2784.81   66.56
   5   5   8 2042.09   66.68
   6   5   8 1104.13   58.05
   7   5   8   84.63   43.40
   8   5   8  214.42   31.44
  -8   6   8  331.36   30.28
  -7   6   8  343.52   30.47
  -6   6   8  338.46   26.73
  -5   6   8 1078.36   46.79
  -4   6   8  286.52   20.36
  -3   6   8 1047.70   39.55
  -2   6   8 5233.81   75.98
  -1   6   8 1874.63   32.74
   0   6   8 4618.28  194.93
   1   6   8 3343.85  195.88
   2   6   8  120.01   11.95
   3   6   8   26.49   20.36
   4   6   8  423.47   33.15
   5   6   8  721.26   45.86
   6   6   8 1241.07   64.98
   7   6   8 1088.81   67.82
   8   6   8   51.87   53.08
  -8   7   8  381.23   33.29
  -7   7   8  217.37   26.50
  -6   7   8  488.42   39.21
  -5   7   8   67.58   15.65
  -4   7   8 1779.26   57.90
  -3   7   8   35.04   21.16
  -2   7   8  329.20   25.73
  -1   7   8   48.13   13.00
   0   7   8  246.48   22.56
   1   7   8  186.93   22.72
   2   7   8  599.89   31.95
   3   7   8  292.49   21.04
   4   7   8  -11.28   26.43
   5   7   8  -11.68   30.90
   6   7   8 1112.15   64.16
   7   7   8  576.37   40.95
  -8   8   8   32.62   50.96
  -7   8   8  -35.52   41.71
  -6   8   8 2692.41   91.44
  -5   8   8 1145.10   58.81
  -4   8   8  107.18   16.41
  -3   8   8 2621.43   67.87
  -2   8   8  308.62   24.41
  -1   8   8 1868.53   52.15
   0   8   8 5967.74  236.26
   1   8   8 2120.57  109.81
   2   8   8   10.81   23.01
   3   8   8  671.31   40.95
   4   8   8  753.28   46.02
   5   8   8  566.51   41.09
   6   8   8  907.73   62.56
   7   8   8  279.54   32.66
  -7   9   8  110.26   40.09
  -6   9   8  130.49   24.67
  -5   9   8  815.95   57.17
  -4   9   8 1660.57   62.60
  -3   9   8   17.92   26.42
  -2   9   8 1569.52   55.35
  -1   9   8   12.62   17.62
   0   9   8   22.40   15.57
   1   9   8  182.33   11.64
   2   9   8  104.32   17.00
   3   9   8  381.60   31.29
   4   9   8 1769.21   71.21
   5   9   8   95.50   41.21
   6   9   8   19.59   41.23
   7   9   8   80.60   53.31
  -7  10   8 1044.25   77.40
  -6  10   8   16.66   40.80
  -5  10   8 1541.32   76.27
  -4  10   8  851.86   56.66
  -3  10   8  629.87   44.33
  -2  10   8  118.38   17.13
  -1  10   8 1466.38   56.75
   0  10   8   23.73   18.53
   1  10   8  656.77   44.40
   2  10   8  576.77   37.74
   3  10   8 2871.76   84.36
   4  10   8  257.67   24.73
   5  10   8  852.71   66.83
   6  10   8   15.46   44.71
  -6  11   8    6.16   47.92
  -5  11   8   38.03   40.10
  -4  11   8  558.46   43.42
  -3  11   8  193.28   20.85
  -2  11   8   39.48   29.54
  -1  11   8   97.74   19.12
   0  11   8  260.07   16.51
   1  11   8   72.42   33.62
   2  11   8   71.83   35.13
   3  11   8   -9.02   34.63
   4  11   8  390.89   33.52
   5  11   8  457.54   38.25
   6  11   8  113.10   53.43
  -6  12   8  188.35   65.07
  -5  12   8  261.16   31.86
  -4  12   8  -47.15   47.15
  -3  12   8 1136.63   67.41
  -2  12   8  915.16   57.95
  -1  12   8 2675.39   90.50
   0  12   8  130.78   18.31
   1  12   8  589.00   41.93
   2  12   8   47.28   38.55
   3  12   8  552.26   36.31
   4  12   8   67.70   42.55
   5  12   8  710.79   48.18
  -5  13   8  232.76   33.89
  -4  13   8  333.08   35.34
  -3  13   8  248.14   29.71
  -2  13   8  123.33   24.69
  -1  13   8   89.75   35.99
   0  13   8   24.82   60.62
   1  13   8   39.32   44.72
   2  13   8  294.78   29.24
   3  13   8  144.26   54.05
   4  13   8   23.35   51.79
  -4  14   8  -20.92   59.18
  -3  14   8 1252.15   88.31
  -2  14   8   95.47   51.33
  -1  14   8  378.19   32.83
   0  14   8   58.90   37.54
   1  14   8 1742.65   89.75
   2  14   8   24.98   44.15
   3  14   8  509.91   42.48
  -2  15   8  -34.06   58.00
  -1  15   8  -20.23   50.24
   0  15   8   48.81   35.81
   1  15   8    3.48   59.13
  -9   0   9   20.49   38.33
  -7   0   9  714.00   43.86
  -5   0   9  874.49   33.98
  -3   0   9 2213.45   41.69
  -1   0   9 1606.78   23.03
   1   0   9 3583.01   73.09
   3   0   9  584.66   25.35
   5   0   9 1141.04   43.46
   7   0   9 2632.18   82.05
  -9   1   9  312.90   24.46
  -8   1   9  542.59   44.80
  -7   1   9  -10.40   18.02
  -6   1   9 7006.98  148.38
  -5   1   9  470.97   20.38
  -4   1   9   52.40   10.13
  -3   1   9  378.71   30.32
  -2   1   9 5695.55   79.95
  -1   1   9  193.87    7.10
   0   1   920730.43  293.13
   1   1   9  172.81    6.19
   2   1   9  229.57   29.21
   3   1   9  221.55   11.56
   4   1   9 3190.45   43.26
   5   1   9  321.39   15.31
   6   1   9  525.24   27.95
   7   1   9   24.74   30.12
   8   1   9   31.53   26.31
  -9   2   9  -43.85   43.85
  -8   2   9  725.61   55.58
  -7   2   9  155.86   17.18
  -6   2   9  885.00   44.04
  -5   2   9  121.67   12.98
  -4   2   9 2037.56   46.20
  -3   2   9  103.92    8.08
  -2   2   918064.36  114.28
  -1   2   9 1098.86   40.84
   0   2   9 4371.83  248.57
   1   2   9 2806.26   97.27
   2   2   9  204.50   14.49
   3   2   9 2786.16   53.24
   4   2   9 4260.50   72.34
   5   2   9 1693.05   55.58
   6   2   9  585.89   39.78
   7   2   9  603.50   46.31
   8   2   9  468.66   34.04
  -9   3   9  136.31   48.51
  -8   3   9 1064.53   61.78
  -7   3   9  116.89   19.95
  -6   3   9    6.11   24.71
  -5   3   9  151.12   14.59
  -4   3   914956.01  130.05
  -3   3   9 1501.24   37.31
  -2   3   9 2712.73   45.84
  -1   3   9   23.63    7.58
   0   3   9 1695.12  101.91
   1   3   9   48.22   13.87
   2   3   913557.07  110.96
   3   3   9  700.84   31.73
   4   3   9 1031.85   39.33
   5   3   9   35.83   25.34
   6   3   9   85.65   17.77
   7   3   9   -9.31   33.42
   8   3   9  336.61   33.43
  -9   4   9    9.43   43.22
  -8   4   9   50.39   35.09
  -7   4   9  168.84   22.46
  -6   4   9  178.36   17.50
  -5   4   9    5.37   22.93
  -4   4   9   49.95   21.22
  -3   4   9  233.53   16.79
  -2   4   9 1007.44   31.40
  -1   4   9 2113.76   81.08
   0   4   9  316.17   17.07
   1   4   9  484.67   42.78
   2   4   9 4810.86   70.74
   3   4   9 2052.36   50.47
   4   4   9   24.53   20.78
   5   4   9 2286.11   68.73
   6   4   9   48.31   33.44
   7   4   9  209.60   24.04
   8   4   9  296.74   32.61
  -8   5   9 1369.07   77.20
  -7   5   9  714.96   53.35
  -6   5   9   40.12   26.68
  -5   5   9 1728.13   58.54
  -4   5   9 3404.27   70.60
  -3   5   9  355.34   25.94
  -2   5   9 1694.05   43.67
  -1   5   9  454.18   24.87
   0   5   9 1028.95   40.65
   1   5   9  690.13   61.22
   2   5   9 5878.33   81.72
   3   5   9  106.96   11.78
   4   5   9  273.63   24.39
   5   5   9  767.39   47.56
   6   5   9  680.45   51.86
   7   5   9  162.29   26.48
   8   5   9  375.68   32.15
  -8   6   9  781.89   51.30
  -7   6   9  119.64   24.71
  -6   6   9   89.45   30.60
  -5   6   9   88.84   15.81
  -4   6   9 2536.59   64.80
  -3   6   9 1098.69   41.08
  -2   6   9 2450.28   53.91
  -1   6   9  549.30   41.73
   0   6   9 3799.95  209.62
   1   6   9  262.89   25.50
   2   6   9  504.73   31.97
   3   6   9  523.17   33.17
   4   6   9   90.28   15.49
   5   6   9  429.61   32.92
   6   6   9 2679.46   91.28
   7   6   9 1329.32   76.86
   8   6   9  104.00   46.61
  -8   7   9  126.48   45.86
  -7   7   9  395.39   32.69
  -6   7   9 3246.87   93.17
  -5   7   9  315.88   23.28
  -4   7   9   99.16   15.78
  -3   7   9  508.01   31.80
  -2   7   9  362.44   27.06
  -1   7   9 3146.51  107.26
   0   7   9 6970.22  344.73
   1   7   9 1826.56   65.25
   2   7   9  297.53   21.28
   3   7   9  117.79   14.93
   4   7   9  592.78   43.65
   5   7   9   65.50   31.84
   6   7   9  532.88   44.64
   7   7   9  212.02   30.54
  -8   8   9    3.31   45.33
  -7   8   9   19.53   41.09
  -6   8   9   77.06   39.01
  -5   8   9  170.33   19.53
  -4   8   9   58.21   28.96
  -3   8   9   16.42   23.65
  -2   8   9 2230.62   61.92
  -1   8   9   40.69   10.79
   0   8   9 1029.54   62.43
   1   8   9 1504.66   82.26
   2   8   9  213.39   19.10
   3   8   9 1004.96   50.95
   4   8   9 1729.85   68.06
   5   8   9   -4.49   37.19
   6   8   9  762.52   52.69
   7   8   9  181.83   60.78
  -7   9   9  337.57   30.05
  -6   9   9  621.42   46.32
  -5   9   9 1380.71   63.41
  -4   9   9  298.85   23.08
  -3   9   9 1576.42   58.62
  -2   9   9  830.91   44.73
  -1   9   9  618.21   27.65
   0   9   9   62.93   47.43
   1   9   9  237.08   23.74
   2   9   9   57.20   26.81
   3   9   9 2135.42   70.62
   4   9   9 2045.49   80.35
   5   9   9  333.69   27.82
   6   9   9   37.67   42.09
  -7  10   9  -52.96   52.96
  -6  10   9   93.63   24.68
  -5  10   9  -42.06   42.06
  -4  10   9  232.23   23.48
  -3  10   9   77.10   31.55
  -2  10   9  865.40   48.51
  -1  10   9   74.82   30.78
   0  10   9   22.34   35.87
   1  10   9   37.19   26.57
   2  10   9 1415.33   61.35
   3  10   9   53.67   32.51
   4  10   9 1754.09   78.03
   5  10   9  583.30   50.69
   6  10   9   47.94   26.03
  -6  11   9  264.16   31.03
  -5  11   9  869.93   69.31
  -4  11   9  179.59   26.41
  -3  11   9 1026.00   59.16
  -2  11   9  508.86   36.33
  -1  11   9 1082.02   58.97
   0  11   9   47.05   15.11
   1  11   9  490.54   35.95
   2  11   9  676.94   53.68
   3  11   9  396.73   35.02
   4  11   9   53.48   42.11
   5  11   9  461.04   39.96
  -5  12   9  -31.14   45.34
  -4  12   9  717.39   50.66
  -3  12   9   42.39   37.57
  -2  12   9   39.80   36.20
  -1  12   9  200.28   24.54
   0  12   9   82.53   17.81
   1  12   9   82.40   38.61
   2  12   9 1330.09   69.84
   3  12   9  195.87   26.77
   4  12   9  140.05   53.60
   5  12   9  181.86   30.93
  -4  13   9   31.51   46.09
  -3  13   9  520.17   38.58
  -2  13   9  219.62   26.78
  -1  13   9  851.86   67.86
   0  13   9   49.46   29.90
   1  13   9 1566.26   83.29
   2  13   9  192.07   25.57
   3  13   9   88.13   45.79
   4  13   9  250.06   32.44
  -3  14   9  141.80   54.88
  -2  14   9   91.66   49.08
  -1  14   9  132.91   47.57
   0  14   9  614.73   47.14
   1  14   9   31.16   47.46
   2  14   9  108.36   30.17
  -8   0  10  981.62   56.86
  -6   0  10 8080.93  115.50
  -4   0  10 1578.80   42.26
  -2   0  10 2324.73   42.07
   0   0  10 4689.51   39.65
   2   0  10   15.29    7.16
   4   0  10 1403.30   43.56
   6   0  10  686.92   45.99
   8   0  10   82.05   35.61
  -9   1  10   51.03   31.96
  -8   1  10  934.06   68.56
  -7   1  10   91.02   44.95
  -6   1  10  754.85   30.53
  -5   1  10  559.35   22.32
  -4   1  10  679.15   35.14
  -3   1  10  892.78   21.13
  -2   1  10 6287.20  156.03
  -1   1  10 2524.74   31.27
   0   1  10  218.25    7.42
   1   1  10 2705.04   38.30
   2   1  10   23.34    8.60
   3   1  10 2409.26   79.04
   4   1  10    2.09   13.60
   5   1  10 1049.58   45.07
   6   1  10   13.87   18.73
   7   1  10 1265.21   45.66
   8   1  10  264.42   19.64
  -9   2  10  214.32   27.75
  -8   2  10  672.76   52.15
  -7   2  10   51.35   31.98
  -6   2  10  498.32   36.75
  -5   2  10    7.21   18.84
  -4   2  10 2922.65   57.43
  -3   2  10   60.27    8.66
  -2   2  10 3644.21   54.11
  -1   2  10   66.20    5.31
   0   2  10   32.96    6.98
   1   2  10  376.12   25.70
   2   2  10  280.93   17.54
   3   2  10  384.73   24.29
   4   2  10  495.74   30.05
   5   2  10   38.86   23.82
   6   2  10   46.77   25.99
   7   2  10  231.47   25.35
   8   2  10   42.94   44.62
  -9   3  10   24.19   42.11
  -8   3  10  529.69   42.91
  -7   3  10  597.87   46.51
  -6   3  10  138.25   16.29
  -5   3  10 1117.55   45.07
  -4   3  10  205.80   16.01
  -3   3  10  766.05   30.49
  -2   3  10 1714.59   39.59
  -1   3  10  784.42   50.39
   0   3  10  689.93   17.80
   1   3  10  938.12   58.18
   2   3  10 3251.18   58.24
   3   3  10 2764.93   57.57
   4   3  10  107.06   13.37
   5   3  10 3689.86   84.51
   6   3  10   49.83   30.55
   7   3  10  299.11   26.35
   8   3  10  420.26   35.06
  -8   4  10  519.52   38.25
  -7   4  10   29.48   27.93
  -6   4  10  177.88   17.57
  -5   4  10  725.40   39.91
  -4   4  10 7592.81   99.62
  -3   4  10  564.06   27.70
  -2   4  10  276.18   20.49
  -1   4  10  447.56   39.14
   0   4  10  272.04   13.89
   1   4  10    5.29   10.01
   2   4  10 2254.81   52.17
   3   4  10  195.25   18.50
   4   4  10  577.00   35.26
   5   4  10  566.65   44.61
   6   4  10  574.31   40.28
   7   4  10   28.39   37.30
   8   4  10   41.14   46.62
  -8   5  10  493.99   35.41
  -7   5  10    4.55   39.51
  -6   5  10  714.76   47.32
  -5   5  10   72.77   26.23
  -4   5  10 3158.97   69.71
  -3   5  10 1395.96   42.68
  -2   5  10 1123.15   37.31
  -1   5  10 2064.32   91.51
   0   5  10 1507.51  119.63
   1   5  10 2411.30  115.96
   2   5  10 1250.59   42.81
   3   5  10  341.12   22.94
   4   5  10  452.40   28.71
   5   5  10  845.04   47.76
   6   5  10  861.00   54.67
   7   5  10 1063.41   68.68
   8   5  10   43.16   51.54
  -8   6  10  118.00   48.83
  -7   6  10  528.67   43.34
  -6   6  10 2450.22   79.35
  -5   6  10  285.88   20.94
  -4   6  10   41.71   26.09
  -3   6  10  150.68   14.09
  -2   6  10  480.47   28.95
  -1   6  10  390.51   56.77
   0   6  10 5322.68  335.38
   1   6  10  981.19   54.34
   2   6  10  257.00   18.83
   3   6  10   40.39   23.09
   4   6  10   90.42   16.83
   5   6  10   29.89   31.44
   6   6  10  119.04   45.39
   7   6  10  107.22   53.67
  -8   7  10   12.59   45.41
  -7   7  10  -21.11   42.21
  -6   7  10  435.91   40.75
  -5   7  10  218.61   20.37
  -4   7  10   43.18   26.71
  -3   7  10  623.74   36.52
  -2   7  10 1125.64   42.09
  -1   7  10  280.61   15.25
   0   7  10 6788.14  354.17
   1   7  10 1745.26  105.19
   2   7  10  252.67   21.46
   3   7  10 1306.41   51.46
   4   7  10 1689.92   64.48
   5   7  10   43.31   35.32
   6   7  10 1306.54   71.85
   7   7  10  668.09   46.79
  -7   8  10  479.48   33.63
  -6   8  10 1007.35   65.49
  -5   8  10  277.41   23.76
  -4   8  10   64.29   27.66
  -3   8  10  637.99   41.58
  -2   8  10 2136.11   61.68
  -1   8  10  175.18   10.89
   0   8  10    4.70   37.69
   1   8  10   97.99   15.41
   2   8  10  552.72   38.98
   3   8  10 1484.78   57.81
   4   8  10 1330.26   63.55
   5   8  10  101.92   38.58
   6   8  10  119.37   44.67
   7   8  10   46.54   51.71
  -7   9  10  124.56   51.55
  -6   9  10  269.99   26.91
  -5   9  10  240.86   24.15
  -4   9  10  -16.02   31.28
  -3   9  10  130.04   18.12
  -2   9  10 2490.34   72.26
  -1   9  10  184.90   12.01
   0   9  10  228.22   12.73
   1   9  10    3.41   18.29
   2   9  10 1053.17   49.93
   3   9  10 1052.22   56.86
   4   9  10 2171.35   80.76
   5   9  10  596.84   47.88
   6   9  10  294.44   31.01
  -6  10  10  186.59   28.27
  -5  10  10  653.39   47.99
  -4  10  10   78.77   38.52
  -3  10  10 1161.76   61.31
  -2  10  10 1427.74   63.43
  -1  10  10  888.79   48.66
   0  10  10  773.60   37.06
   1  10  10   46.90   32.22
   2  10  10  147.82   21.26
   3  10  10   21.73   36.37
   4  10  10  139.16   47.28
   5  10  10  319.28   31.46
   6  10  10  119.56   55.77
  -6  11  10  -46.46   46.46
  -5  11  10    5.72   43.97
  -4  11  10 2104.59   88.91
  -3  11  10  -35.21   35.21
  -2  11  10  355.32   27.89
  -1  11  10  903.06   54.76
   0  11  10   49.12   20.51
   1  11  10   92.22   31.15
   2  11  10 4301.85  109.72
   3  11  10  172.22   25.01
   4  11  10  272.53   29.69
   5  11  10  378.97   34.69
  -5  12  10  515.61   35.90
  -4  12  10  161.06   28.38
  -3  12  10   54.16   41.18
  -2  12  10  507.48   44.43
  -1  12  10  474.17   42.21
   0  12  10  278.79   89.72
   1  12  10 1317.07   72.34
   2  12  10  458.90   37.24
   3  12  10   41.73   44.95
   4  12  10  361.04   34.79
  -4  13  10  422.73   36.13
  -3  13  10    2.92   44.81
  -2  13  10  213.14   29.43
  -1  13  10   90.21   46.63
   0  13  10 1668.05   71.84
   1  13  10  223.91   30.72
   2  13  10  585.29   49.20
   3  13  10  -12.62   43.25
  -3  14  10  435.36   34.63
  -2  14  10  146.98   32.26
  -1  14  10   99.75   43.42
   0  14  10  119.54   28.18
   1  14  10  361.07   35.60
   2  14  10   60.02   58.90
  -9   0  11  462.85   32.57
  -7   0  11  789.75   47.49
  -5   0  11  266.29   18.75
  -3   0  11 4292.54   63.71
  -1   0  11 2550.48   42.64
   1   0  11 4864.76  206.61
   3   0  11 9335.43  101.25
   5   0  11  110.35   15.39
   7   0  11 1314.56   68.15
  -9   1  11    5.67   30.90
  -8   1  11  578.30   30.92
  -7   1  11  294.27   16.09
  -6   1  11 1512.41   40.94
  -5   1  11   73.27   12.85
  -4   1  11  160.62    9.16
  -3   1  11   75.12   19.42
  -2   1  11  532.21   16.99
  -1   1  11   -1.37    6.26
   0   1  11  233.58   12.80
   1   1  11  693.02   13.29
   2   1  11  667.69   19.92
   3   1  11  873.53   24.85
   4   1  11  -14.33   14.33
   5   1  11   86.68   12.75
   6   1  11  785.31   34.88
   7   1  11  653.71   33.96
   8   1  11   54.64   26.63
  -9   2  11   20.66   48.05
  -8   2  11  945.54   59.72
  -7   2  11  471.21   36.23
  -6   2  11   23.82   25.36
  -5   2  11 1446.40   49.83
  -4   2  11   10.53   18.90
  -3   2  11 3629.74   60.65
  -2   2  11   57.05    8.47
  -1   2  11 3658.03  117.75
   0   2  11  875.56   35.33
   1   2  11 1646.96   71.88
   2   2  11 1697.36   44.22
   3   2  11 3332.73   64.61
   4   2  11  709.01   36.22
   5   2  11 2541.12   71.66
   6   2  11  365.37   26.82
   7   2  11  566.88   43.61
   8   2  11  131.89   49.44
  -8   3  11  606.81   46.70
  -7   3  11  141.97   21.26
  -6   3  11  143.09   17.80
  -5   3  11  135.38   14.83
  -4   3  11 1189.64   43.11
  -3   3  11   10.43   16.55
  -2   3  11 1694.85   41.19
  -1   3  11 1038.00   23.03
   0   3  11  296.56   19.14
   1   3  11  591.37   19.39
   2   3  11  583.91   29.43
   3   3  11   44.22   18.11
   4   3  11  204.86   16.03
   5   3  11  246.48   21.96
   6   3  11   78.18   35.17
   7   3  11  405.58   29.62
   8   3  11  292.34   31.79
  -8   4  11    2.67   38.24
  -7   4  11  344.81   24.66
  -6   4  11   69.43   29.12
  -5   4  11 1937.36   62.46
  -4   4  11 4210.47   78.20
  -3   4  11  470.08   28.93
  -2   4  11   68.54    9.42
  -1   4  11 3989.10   61.66
   0   4  11   32.04   10.29
   1   4  11 3150.18  163.15
   2   4  11 1009.38   39.30
   3   4  11   98.32   12.75
   4   4  11  368.51   27.73
   5   4  11 4710.73  104.25
   6   4  11  503.91   36.58
   7   4  11  527.10   44.04
  -8   5  11   11.38   42.19
  -7   5  11   42.35   36.91
  -6   5  11 1240.85   62.24
  -5   5  11  355.58   28.25
  -4   5  11  742.99   41.85
  -3   5  11  184.67   16.53
  -2   5  11  897.94   36.01
  -1   5  11  128.30    8.26
   0   5  11 1728.00  101.65
   1   5  11 1000.20   46.24
   2   5  11   32.60   20.39
   3   5  11 1225.25   47.05
   4   5  11   79.03   16.53
   5   5  11  156.61   20.36
   6   5  11  105.84   38.34
   7   5  11  132.44   51.18
  -8   6  11   73.04   42.17
  -7   6  11  236.03   26.42
  -6   6  11  826.61   57.25
  -5   6  11  490.39   32.99
  -4   6  11  211.83   18.32
  -3   6  11  266.63   22.29
  -2   6  11 1399.56   46.00
  -1   6  11  592.70   34.67
   0   6  11 2878.06  104.73
   1   6  11 5380.72  319.68
   2   6  11  110.03   14.00
   3   6  11  811.31   43.81
   4   6  11 2112.85   69.75
   5   6  11  129.55   20.26
   6   6  11  118.22   39.65
   7   6  11  704.36   55.23
  -8   7  11    9.73   47.36
  -7   7  11  265.47   28.13
  -6   7  11 1160.78   67.93
  -5   7  11  490.30   36.95
  -4   7  11   38.92   25.83
  -3   7  11  431.40   27.92
  -2   7  11   60.94   24.49
  -1   7  11  771.42   66.55
   0   7  11  152.81   10.42
   1   7  11  566.95   25.06
   2   7  11   32.44   22.74
   3   7  11  511.89   34.86
   4   7  11   69.76   31.84
   5   7  11  589.82   43.23
   6   7  11  118.69   45.94
   7   7  11   97.41   44.29
  -7   8  11   32.52   49.55
  -6   8  11  988.62   68.35
  -5   8  11  205.04   21.53
  -4   8  11  169.75   19.42
  -3   8  11 1909.89   66.57
  -2   8  11 3066.79   76.78
  -1   8  11   50.70   17.18
   0   8  11 2237.90   45.85
   1   8  11   55.54   16.02
   2   8  11  453.81   33.45
   3   8  11 2669.24   79.00
   4   8  11 1627.15   70.35
   5   8  11  123.72   23.50
   6   8  11  138.32   30.52
  -7   9  11  153.81   52.65
  -6   9  11  286.46   28.82
  -5   9  11  -19.19   38.38
  -4   9  11   27.23   29.54
  -3   9  11  697.09   49.55
  -2   9  11 2754.91   77.36
  -1   9  11  791.67   32.02
   0   9  11  522.45   27.66
   1   9  11  583.83   28.99
   2   9  11  119.91   18.62
   3   9  11  167.16   20.73
   4   9  11   68.42   38.26
   5   9  11   41.22   42.83
   6   9  11  339.88   33.67
  -6  10  11  -18.04   47.74
  -5  10  11   23.95   41.99
  -4  10  11 2549.87   91.49
  -3  10  11   98.85   34.88
  -2  10  11 1012.36   57.14
  -1  10  11 1333.74   59.84
   0  10  11   99.30   15.85
   1  10  11   41.90   31.10
   2  10  11 2727.09   87.34
   3  10  11   36.83   39.33
   4  10  11  248.22   28.99
   5  10  11  414.21   37.53
  -6  11  11   53.04   48.50
  -5  11  11  189.43   28.08
  -4  11  11  176.80   29.16
  -3  11  11   30.80   32.92
  -2  11  11   15.58   36.24
  -1  11  11 1045.91   60.73
   0  11  11   -1.19   39.05
   1  11  11   45.35   36.98
   2  11  11  265.19   28.08
   3  11  11  309.84   28.90
   4  11  11   73.12   43.09
   5  11  11  -36.90   55.84
  -5  12  11    0.00   53.59
  -4  12  11 1665.32   85.35
  -3  12  11  200.92   27.54
  -2  12  11  111.27   41.24
  -1  12  11   42.42   39.53
   0  12  11 1246.84   48.59
   1  12  11  657.88   50.31
   2  12  11 1929.87   88.08
   3  12  11  144.79   27.02
   4  12  11   76.10   53.04
  -4  13  11   66.87   49.37
  -3  13  11   96.84   44.06
  -2  13  11  451.11   39.71
  -1  13  11  160.02   27.36
   0  13  11  559.43   32.28
   1  13  11  335.71   33.14
   2  13  11  123.26   30.48
   3  13  11  -26.35   49.52
  -2  14  11  529.67   44.30
  -1  14  11  390.02   34.64
   0  14  11 1414.19  115.09
   1  14  11  -40.39   54.69
  -8   0  12   61.24   34.30
  -6   0  12  229.52   19.50
  -4   0  12 1495.95   46.25
  -2   0  12  994.65   33.01
   0   0  12 2825.03   62.50
   2   0  12  186.23   17.04
   4   0  12 1429.55   49.55
   6   0  12  715.27   48.42
   8   0  12   88.28   43.85
  -8   1  12   46.45   27.92
  -7   1  12 1008.94   48.92
  -6   1  12  463.12   24.73
  -5   1  12 1148.47   61.01
  -4   1  12   72.49   15.59
  -3   1  12 7032.45   66.91
  -2   1  12  976.23   32.86
  -1   1  12  216.53    9.00
   0   1  12 1334.31   18.10
   1   1  12 3938.91   62.83
   2   1  12  463.09   18.82
   3   1  12 8062.63   70.87
   4   1  12  155.72   10.93
   5   1  12   38.54   13.13
   6   1  12  188.49   18.13
   7   1  12 1004.33   46.44
   8   1  12   27.12   31.44
  -8   2  12  272.37   27.42
  -7   2  12  375.36   30.39
  -6   2  12   53.23   15.92
  -5   2  12  596.18   38.24
  -4   2  12   67.74   11.52
  -3   2  12  542.50   28.85
  -2   2  12   51.56    8.50
  -1   2  12  618.64   19.73
   0   2  12   37.12   10.08
   1   2  12 7842.45  378.53
   2   2  12  464.40   26.87
   3   2  12 2475.81   59.39
   4   2  12 1128.40   48.28
   5   2  12  107.66   17.54
   6   2  12  486.69   39.28
   7   2  12 1060.39   68.91
  -8   3  12   18.33   43.11
  -7   3  12  805.15   56.25
  -6   3  12   44.87   32.06
  -5   3  12 1955.13   60.98
  -4   3  12  717.64   36.62
  -3   3  12  916.24   36.82
  -2   3  12   24.82   16.26
  -1   3  1212141.82  415.53
   0   3  12 1486.26   58.51
   1   3  12  906.49   24.62
   2   3  12  183.69   14.63
   3   3  12   57.33   22.98
   4   3  12   55.46   23.27
   5   3  12 4897.35  105.92
   6   3  12  671.07   45.94
   7   3  12  157.50   26.79
  -8   4  12  237.32   26.93
  -7   4  12   78.44   34.22
  -6   4  12   69.60   28.80
  -5   4  12   52.62   28.03
  -4   4  12  425.88   32.64
  -3   4  12  229.23   16.71
  -2   4  12   -1.05   15.56
  -1   4  12  286.47   14.66
   0   4  12   61.78    7.22
   1   4  12  105.15    8.20
   2   4  12 2497.80   60.31
   3   4  12  653.89   36.45
   4   4  12   19.40   25.67
   5   4  12  343.37   32.18
   6   4  12  230.06   25.44
   7   4  12   91.67   36.69
  -8   5  12   79.73   40.60
  -7   5  12  975.48   65.10
  -6   5  12   12.51   33.10
  -5   5  12 2619.90   75.60
  -4   5  12 1156.18   47.44
  -3   5  12   17.83   20.53
  -2   5  12 1705.29   50.55
  -1   5  12 3731.93  237.57
   0   5  12  144.41    8.66
   1   5  12 3461.45  256.01
   2   5  12  234.52   16.78
   3   5  12  111.46   16.15
   4   5  12 1084.42   51.22
   5   5  12 1567.50   68.19
   6   5  12   43.38   37.41
   7   5  12   94.09   42.17
  -8   6  12  152.49   28.12
  -7   6  12   90.05   45.26
  -6   6  12  587.99   44.62
  -5   6  12 1317.32   59.90
  -4   6  12   46.89   27.68
  -3   6  12   80.93   14.33
  -2   6  12  422.71   30.71
  -1   6  12 2235.27  107.28
   0   6  12  348.48   17.17
   1   6  12 1566.29   64.71
   2   6  12  407.38   27.57
   3   6  12 1366.30   54.75
   4   6  12   34.31   33.34
   5   6  12  493.17   34.80
   6   6  12  249.28   27.98
   7   6  12  -48.86   48.86
  -7   7  12   68.33   44.65
  -6   7  12 1393.14   70.27
  -5   7  12  487.06   38.46
  -4   7  12   25.18   29.00
  -3   7  12 3298.02   79.80
  -2   7  12 1292.67   49.09
  -1   7  12   40.57   17.27
   0   7  12  411.05   28.29
   1   7  12 1119.14   33.43
   2   7  12 1003.86   50.35
   3   7  12 2876.45   80.62
   4   7  12 1469.81   67.33
   5   7  12   83.31   39.20
   6   7  12   -8.76   47.72
  -7   8  12   42.99   47.17
  -6   8  12   49.66   43.03
  -5   8  12   68.55   33.11
  -4   8  12   -5.97   30.23
  -3   8  12  341.14   27.75
  -2   8  12   42.49   27.25
  -1   8  12  297.77   27.29
   0   8  12  324.01   25.41
   1   8  12 1153.43   36.22
   2   8  12   14.20   29.92
   3   8  12   47.40   35.88
   4   8  12  682.24   53.85
   5   8  12  149.94   26.90
   6   8  12  339.57   32.86
  -6   9  12  495.25   47.66
  -5   9  12   15.10   39.48
  -4   9  12  804.24   53.86
  -3   9  12 1727.58   67.45
  -2   9  12 1354.13   62.57
  -1   9  12  565.81   36.06
   0   9  12  802.56   40.46
   1   9  12   40.19   19.88
   2   9  12  648.79   48.09
   3   9  12  396.32   33.17
   4   9  12  188.13   26.66
   5   9  12   20.34   43.98
   6   9  12  743.46   61.27
  -6  10  12  145.84   30.12
  -5  10  12  291.88   30.66
  -4  10  12   12.30   41.23
  -3  10  12   97.52   34.05
  -2  10  12  -33.37   33.37
  -1  10  12  660.12   52.23
   0  10  12  281.96   26.44
   1  10  12  995.04   56.49
   2  10  12  -15.60   35.31
   3  10  12  233.22   26.02
   4  10  12  148.84   24.37
   5  10  12  229.77   31.38
  -5  11  12   86.13   48.05
  -4  11  12 2284.59   94.16
  -3  11  12  489.63   38.22
  -2  11  12  467.31   34.61
  -1  11  12  285.62   27.19
   0  11  12 1401.47   48.99
   1  11  12  404.72   27.11
   2  11  12 1151.90   69.24
   3  11  12   38.25   39.22
   4  11  12   40.03   51.80
  -4  12  12   83.48   51.09
  -3  12  12   -2.79   45.26
  -2  12  12  170.96   25.57
  -1  12  12  128.14   49.27
   0  12  12   25.75   32.02
   1  12  12   46.33   41.06
   2  12  12  302.09   31.40
   3  12  12  194.15   29.26
  -3  13  12    6.29   48.29
  -2  13  12  285.14   30.66
  -1  13  12   94.80   43.74
   0  13  12 1103.00   52.21
   1  13  12   21.68   50.99
   2  13  12  527.68   42.48
  -7   0  13   93.94   34.17
  -5   0  13 3047.86   73.78
  -3   0  13 9787.71  108.49
  -1   0  13 2972.63   82.99
   1   0  13 4768.41   52.14
   3   0  13 3295.61   68.28
   5   0  13  578.59   40.60
   7   0  13  649.95   48.11
  -8   1  13  117.89   20.73
  -7   1  13   99.63   21.96
  -6   1  13   79.75   21.90
  -5   1  13 1395.02   42.40
  -4   1  13  129.20   10.15
  -3   1  13 2135.04   75.58
  -2   1  13 1371.71   29.46
  -1   1  13   65.63    8.90
   0   1  13 1101.41   17.93
   1   1  13 5379.25   70.70
   2   1  13  599.07   23.00
   3   1  13 1038.28   30.22
   4   1  13 2096.95   43.44
   5   1  13   59.41   13.33
   6   1  13  412.38   55.64
   7   1  13   25.83   30.02
  -8   2  13  -39.05   39.05
  -7   2  13  797.49   55.21
  -6   2  13 1493.97   60.38
  -5   2  13  962.94   48.42
  -4   2  13   61.33   12.91
  -3   2  13 1419.88   45.88
  -2   2  13  207.60   15.04
  -1   2  13 3262.38  115.03
   0   2  13  572.17   30.83
   1   2  13 1293.14   29.45
   2   2  13   27.43   22.04
   3   2  13   73.97   14.16
   4   2  13   58.55   26.24
   5   2  13  349.93   25.38
   6   2  13  292.82   28.99
   7   2  13  117.87   46.11
  -8   3  13  413.22   33.74
  -7   3  13  222.34   25.62
  -6   3  13    0.00   29.78
  -5   3  13 1320.65   54.69
  -4   3  13 1551.50   53.37
  -3   3  13  251.87   16.59
  -2   3  13  208.93   17.80
  -1   3  13    7.23   21.51
   0   3  13  205.88   14.77
   1   3  13 2694.29  110.80
   2   3  13 1209.29   44.26
   3   3  13  384.21   24.65
   4   3  13  417.15   28.59
   5   3  13  708.74   51.45
   6   3  13 1295.86   68.64
   7   3  13  114.29   26.18
  -8   4  13  119.82   46.30
  -7   4  13 2319.91   88.91
  -6   4  13  -32.63   32.63
  -5   4  13  848.82   46.68
  -4   4  13  341.62   25.62
  -3   4  13  306.17   24.12
  -2   4  13 1413.22   46.28
  -1   4  1311032.02  421.66
   0   4  13  712.59   24.70
   1   4  13   36.40   15.25
   2   4  13   10.58   22.77
   3   4  13  -22.21   25.26
   4   4  13   63.09   26.81
   5   4  13 2049.79   76.03
   6   4  13   56.30   37.96
   7   4  13  151.96   28.29
  -8   5  13   18.55   46.69
  -7   5  13   96.09   42.28
  -6   5  13   26.60   31.66
  -5   5  13  777.24   49.78
  -4   5  13   95.49   15.38
  -3   5  13 2315.86   63.81
  -2   5  13   30.88   21.84
  -1   5  13 1532.01   56.10
   0   5  13  884.00   68.97
   1   5  13 1510.62  106.37
   2   5  13 1977.18   61.17
   3   5  13 2079.67   65.44
   4   5  13  131.23   19.53
   5   5  13  314.51   27.32
   6   5  13  419.83   34.77
   7   5  13  -16.04   48.55
  -7   6  13  275.26   29.03
  -6   6  13  205.51   24.37
  -5   6  13 1135.95   57.80
  -4   6  13  729.51   48.30
  -3   6  13 1432.04   54.66
  -2   6  13  975.90   44.86
  -1   6  13   -3.10   29.03
   0   6  13   12.28   14.99
   1   6  13  109.10   34.51
   2   6  13 1234.08   51.78
   3   6  13 2363.41   72.01
   4   6  13  549.48   40.67
   5   6  13  -42.77   42.77
   6   6  13   75.47   46.26
  -7   7  13  313.57   31.47
  -6   7  13    0.00   40.14
  -5   7  13  140.67   21.10
  -4   7  13  -11.50   28.56
  -3   7  13  143.72   18.20
  -2   7  13  184.48   17.12
  -1   7  13  355.76   19.06
   0   7  13  296.30   18.69
   1   7  13  377.68   19.12
   2   7  13   -8.66   30.06
   3   7  13 2044.32   72.44
   4   7  13 1007.67   58.31
   5   7  13   62.79   36.81
   6   7  13  225.48   32.08
  -7   8  13   54.42   42.83
  -6   8  13  939.65   66.28
  -5   8  13  -28.95   36.90
  -4   8  13  713.89   49.55
  -3   8  13 2421.53   77.47
  -2   8  13  530.88   42.04
  -1   8  13   59.67   18.11
   0   8  13  589.43   28.39
   1   8  13  984.87   76.13
   2   8  13  637.95   47.15
   3   8  13  222.46   23.17
   4   8  13  195.78   25.10
   5   8  13  133.13   45.41
   6   8  13  289.71   34.82
  -6   9  13  -48.26   48.26
  -5   9  13 1328.77   72.88
  -4   9  13   95.90   38.36
  -3   9  13   51.87   20.20
  -2   9  13  375.57   28.76
  -1   9  13   53.07   21.09
   0   9  13   16.16   21.07
   1   9  13 1873.03  117.76
   2   9  13  105.92   18.58
   3   9  13   30.52   42.71
   4   9  13  237.02   27.81
   5   9  13  498.51   41.04
  -6  10  13  133.79   54.11
  -5  10  13  137.05   47.29
  -4  10  13  514.32   46.18
  -3  10  13  127.62   21.02
  -2  10  13  564.30   40.32
  -1  10  13  429.49   36.13
   0  10  13 1926.59   71.55
   1  10  13  581.19   40.94
   2  10  13  274.82   26.08
   3  10  13  127.63   24.66
   4  10  13   17.66   42.03
   5  10  13  111.28   60.42
  -5  11  13   67.57   48.26
  -4  11  13   61.04   44.17
  -3  11  13  144.91   24.91
  -2  11  13   54.47   34.67
  -1  11  13  598.42   45.66
   0  11  13   50.06   28.07
   1  11  13  281.98   27.13
   2  11  13  392.26   31.84
   3  11  13   86.94   43.76
   4  11  13   -6.51   53.86
  -4  12  13  641.94   51.92
  -3  12  13  129.96   25.80
  -2  12  13  217.19   29.29
  -1  12  13   38.60   44.46
   0  12  13  389.33   71.55
   1  12  13   57.68   44.86
   2  12  13  368.21   34.18
   3  12  13    3.23   49.53
  -2  13  13  106.46   45.16
  -1  13  13  603.95   52.46
   0  13  13   42.36   43.94
   1  13  13  181.62   31.28
  -8   0  14  527.20   36.97
  -6   0  14  864.45   52.90
  -4   0  14  453.89   33.45
  -2   0  14  948.89   38.11
   0   0  14 1326.01   29.55
   2   0  14 2938.20   64.03
   4   0  14 3287.33   81.56
   6   0  14 1103.73   64.84
  -8   1  14   58.42   31.48
  -7   1  14   51.05   40.57
  -6   1  14  247.41   14.70
  -5   1  14 2098.51   46.81
  -4   1  14  112.56   20.32
  -3   1  14 2877.83   45.41
  -2   1  14   38.06   14.03
  -1   1  14  128.27   21.49
   0   1  14    5.08    7.98
   1   1  14 2028.32   71.98
   2   1  14   69.45   11.20
   3   1  14   15.53   15.86
   4   1  14   20.89   19.74
   5   1  14   58.85   28.98
   6   1  14   88.82   19.79
   7   1  14   64.52   32.27
  -8   2  14   44.53   45.56
  -7   2  14   23.21   37.14
  -6   2  14   90.54   36.29
  -5   2  14 3242.42   81.19
  -4   2  14 1107.51   45.81
  -3   2  14 1900.95   53.87
  -2   2  14 2163.28   54.48
  -1   2  14   26.05   16.62
   0   2  14 2276.85   43.56
   1   2  14 1050.50   28.76
   2   2  14 1999.69   55.88
   3   2  14  171.64   15.10
   4   2  14 1192.70   55.67
   5   2  14  940.60   54.33
   6   2  14 1324.44   71.10
   7   2  14  128.53   47.64
  -8   3  14   69.83   46.19
  -7   3  14 2547.32   90.86
  -6   3  14  181.26   21.48
  -5   3  14  295.03   22.70
  -4   3  14  -20.67   24.16
  -3   3  14  228.61   18.94
  -2   3  14  232.22   19.98
  -1   3  14 5713.41  169.10
   0   3  14  299.46   15.41
   1   3  14  202.60   10.56
   2   3  14   33.84   26.14
   3   3  14   57.31   23.75
   4   3  14  -14.23   27.45
   5   3  14   81.63   19.92
   6   3  14   67.16   37.61
   7   3  14  125.73   48.58
  -8   4  14   21.50   44.61
  -7   4  14   64.43   43.36
  -6   4  14  220.88   23.59
  -5   4  14  171.46   19.13
  -4   4  14  922.90   47.63
  -3   4  14  608.13   36.47
  -2   4  14  930.50   42.07
  -1   4  14 2400.39  120.42
   0   4  14 2067.24   39.52
   1   4  14  158.31   10.69
   2   4  14 1960.79   60.85
   3   4  14   87.62   29.74
   4   4  14  695.33   49.00
   5   4  14  636.22   45.22
   6   4  14  724.60   50.51
   7   4  14   71.11   51.11
  -7   5  14  815.30   63.77
  -6   5  14   37.84   36.94
  -5   5  14  299.13   23.83
  -4   5  14   97.01   16.88
  -3   5  14 1113.31   47.38
  -2   5  14  384.68   27.08
  -1   5  14 1172.92   45.86
   0   5  14  102.21   14.93
   1   5  14  532.95   41.94
   2   5  14  423.68   30.67
   3   5  14 1372.32   58.33
   4   5  14    4.11   33.11
   5   5  14  -31.56   39.37
   6   5  14  124.85   52.83
  -7   6  14  380.66   34.53
  -6   6  14  549.49   45.70
  -5   6  14  278.34   24.42
  -4   6  14  243.18   23.61
  -3   6  14 1775.17   64.99
  -2   6  14  396.99   28.98
  -1   6  14   87.20   12.05
   0   6  14  812.37   37.30
   1   6  14  296.71   22.23
   2   6  14  821.05   49.65
   3   6  14 2423.10   78.52
   4   6  14 1561.78   72.57
   5   6  14   52.07   39.49
   6   6  14  210.52   30.12
  -7   7  14   34.56   48.57
  -6   7  14  386.88   30.45
  -5   7  14  111.03   46.23
  -4   7  14 1209.24   62.19
  -3   7  14 2308.17   76.56
  -2   7  14  307.06   22.24
  -1   7  14  118.72   32.93
   0   7  14   20.38   17.87
   1   7  14  300.21   16.26
   2   7  14   77.16   27.21
   3   7  14   99.09   21.73
   4   7  14   24.04   44.73
   5   7  14   69.98   42.91
   6   7  14   52.79   49.60
  -6   8  14  -46.08   46.08
  -5   8  14 1336.71   74.41
  -4   8  14    2.26   38.83
  -3   8  14  399.71   30.66
  -2   8  14 1042.26   54.86
  -1   8  14  145.46   42.88
   0   8  14  503.85   24.75
   1   8  14 2767.49   58.70
   2   8  14  -20.75   34.21
   3   8  14  768.81   55.89
   4   8  14  335.55   28.01
   5   8  14  108.80   48.54
  -6   9  14  412.13   34.44
  -5   9  14  352.49   32.86
  -4   9  14  222.70   27.12
  -3   9  14  136.88   21.33
  -2   9  14  166.33   20.30
  -1   9  14   56.08   30.49
   0   9  14 1009.78   79.86
   1   9  14 1736.73  138.44
   2   9  14   45.90   37.01
   3   9  14  417.60   29.67
   4   9  14   14.27   48.34
   5   9  14   75.40   51.31
  -5  10  14  455.89   37.58
  -4  10  14   24.69   43.29
  -3  10  14   69.88   40.85
  -2  10  14    7.05   37.09
  -1  10  14 2062.01   83.18
   0  10  14  100.23   27.94
   1  10  14  665.95   47.64
   2  10  14  721.98   48.58
   3  10  14   -8.34   44.39
   4  10  14  -48.11   48.11
  -4  11  14  271.81   30.99
  -3  11  14   94.17   40.52
  -2  11  14   81.50   49.54
  -1  11  14   28.65   49.76
   0  11  14  154.82   17.87
   1  11  14   92.93   39.98
   2  11  14  119.36   57.40
   3  11  14  -40.05   47.63
  -3  12  14  115.34   27.48
  -2  12  14   82.35   44.21
  -1  12  14 1613.20   88.19
   0  12  14   72.69   24.05
   1  12  14  113.37   29.97
   2  12  14  152.29   53.84
  -7   0  15   77.63   40.95
  -5   0  15  557.54   40.83
  -3   0  15  868.59   39.91
  -1   0  15  139.84    9.15
   1   0  15  -14.45   14.45
   3   0  15 1340.11   51.13
   5   0  15  219.02   21.97
   7   0  15  144.85   51.80
  -8   1  15  206.55   48.15
  -7   1  15    8.45   40.34
  -6   1  15 1007.54   41.93
  -5   1  15  905.15   36.33
  -4   1  15 1868.69   67.15
  -3   1  15    5.98   15.04
  -2   1  15 1460.38   60.40
  -1   1  15  -16.03   19.47
   0   1  15 2814.12   43.52
   1   1  15   93.22    6.43
   2   1  15  949.39   40.39
   3   1  15  259.97   14.03
   4   1  15 1317.08   40.70
   5   1  15  224.94   23.58
   6   1  15 1047.48   47.02
   7   1  15   46.55   33.27
  -8   2  15  -23.66   42.04
  -7   2  15  571.51   43.89
  -6   2  15  -12.78   32.59
  -5   2  15  422.78   35.30
  -4   2  15  259.44   22.93
  -3   2  15   72.76   13.41
  -2   2  15   17.77   22.70
  -1   2  15  116.21    9.62
   0   2  15   28.47   15.96
   1   2  15   81.72    9.67
   2   2  15   29.87   23.24
   3   2  15  144.98   16.78
   4   2  15  787.06   46.45
   5   2  15   86.40   35.38
   6   2  15  203.78   29.03
  -7   3  15  106.58   45.40
  -6   3  15  235.63   25.02
  -5   3  15  126.91   18.19
  -4   3  15  723.37   46.63
  -3   3  15   48.54   22.02
  -2   3  15 1815.18   54.89
  -1   3  15 1797.25   39.21
   0   3  15 1871.60   94.53
   1   3  15   68.60   10.98
   2   3  15 2895.88   73.84
   3   3  15  329.02   25.82
   4   3  15  288.69   24.32
   5   3  15  459.58   41.37
   6   3  15  310.95   29.29
  -7   4  15  972.66   69.76
  -6   4  15  113.58   40.16
  -5   4  15   44.16   33.23
  -4   4  15   24.26   26.95
  -3   4  15   94.81   15.29
  -2   4  15   30.16   23.46
  -1   4  15    2.10   15.99
   0   4  15   67.09   15.90
   1   4  15  198.59   11.58
   2   4  15  194.51   20.11
   3   4  15  333.51   31.42
   4   4  15   16.61   31.48
   5   4  15  748.32   48.74
   6   4  15  222.44   29.38
  -7   5  15  451.83   43.79
  -6   5  15  761.44   59.63
  -5   5  15  115.33   20.41
  -4   5  15  893.13   52.35
  -3   5  15  560.66   42.19
  -2   5  15 1173.59   51.56
  -1   5  15 1013.19   35.55
   0   5  15  109.33   10.67
   1   5  15  773.42   69.91
   2   5  15 1358.22   58.72
   3   5  15  409.87   33.03
   4   5  15 1528.67   71.09
   5   5  15   31.42   42.55
   6   5  15  108.84   55.89
  -7   6  15    3.11   48.24
  -6   6  15   81.27   43.51
  -5   6  15   20.97   36.32
  -4   6  15   34.64   32.28
  -3   6  15 1891.77   69.76
  -2   6  15  298.30   24.39
  -1   6  15   42.95   12.55
   0   6  15   45.09   30.74
   1   6  15  216.24   43.50
   2   6  15  325.20   24.30
   3   6  15   62.48   32.66
   4   6  15  129.56   43.19
   5   6  15  134.40   27.53
   6   6  15  209.48   31.46
  -6   7  15  305.67   29.44
  -5   7  15 1442.16   72.44
  -4   7  15  183.21   23.42
  -3   7  15 1543.58   66.49
  -2   7  15  753.22   48.40
  -1   7  15  213.64   13.63
   0   7  15  878.46   80.23
   1   7  15 2335.70  170.08
   2   7  15   36.89   34.42
   3   7  15  505.98   42.74
   4   7  15  745.76   51.62
   5   7  15  136.22   26.95
  -6   8  15   64.61   49.13
  -5   8  15  309.05   30.82
  -4   8  15   65.72   36.02
  -3   8  15  229.88   24.74
  -2   8  15   72.19   29.39
  -1   8  15   -4.17   23.41
   0   8  15  350.74   19.57
   1   8  15  606.12   31.67
   2   8  15  322.76   24.23
   3   8  15  444.23   35.84
   4   8  15  103.81   47.70
   5   8  15    0.00   51.87
  -5   9  15  944.93   68.04
  -4   9  15   26.55   42.49
  -3   9  15  319.67   27.76
  -2   9  15   -6.82   34.12
  -1   9  15 1046.13   97.30
   0   9  15 1019.44   45.48
   1   9  15 1079.10   46.41
   2   9  15  305.37   26.49
   3   9  15  278.73   28.34
   4   9  15   54.96   48.47
  -5  10  15  397.18   38.42
  -4  10  15   72.82   49.00
  -3  10  15  485.71   37.28
  -2  10  15  109.84   24.20
  -1  10  15  172.82   24.90
   0  10  15   19.11   27.82
   1  10  15   18.38   39.73
   2  10  15  207.89   27.72
   3  10  15  220.18   30.15
  -4  11  15  310.95   34.38
  -3  11  15  123.42   46.09
  -2  11  15   33.54   40.50
  -1  11  15 2852.98  103.23
   0  11  15   67.12   31.54
   1  11  15  125.67   26.63
   2  11  15  351.18   34.60
  -2  12  15  300.33   32.21
  -1  12  15   49.57   45.95
   0  12  15  128.27   40.53
   1  12  15  353.51   35.86
  -6   0  16 1714.32   73.17
  -4   0  16  693.19   43.62
  -2   0  16 2420.83   63.89
   0   0  16 4203.04   57.09
   2   0  16  284.82   25.21
   4   0  16 2419.05   78.02
   6   0  16 1044.49   71.45
  -7   1  16   94.36   29.25
  -6   1  16   10.89   25.35
  -5   1  16    6.83   21.08
  -4   1  16   69.11   19.88
  -3   1  16  107.06   10.99
  -2   1  16  359.77   19.42
  -1   1  16  334.43   13.26
   0   1  16  674.67   20.63
   1   1  16  765.60   20.41
   2   1  16   26.07   19.49
   3   1  16  983.34   35.02
   4   1  16  903.63   37.00
   5   1  16   50.98   25.09
   6   1  16  280.75   38.67
  -7   2  16  -44.47   44.47
  -6   2  16  817.96   58.67
  -5   2  16   25.77   33.70
  -4   2  16  922.05   49.20
  -3   2  16 1184.49   49.59
  -2   2  16  933.39   45.90
  -1   2  16   92.76   12.84
   0   2  16 1934.09   41.86
   1   2  16  514.84   26.60
   2   2  16 1681.44   59.70
   3   2  16 1070.93   52.85
   4   2  16  539.33   39.60
   5   2  16  -31.32   39.07
   6   2  16  253.27   29.90
  -7   3  16   44.59   49.07
  -6   3  16  -21.69   38.48
  -5   3  16  397.12   27.70
  -4   3  16  203.28   20.69
  -3   3  16    7.93   27.42
  -2   3  16  809.23   42.54
  -1   3  16 1162.17   63.55
   0   3  16   60.16   17.45
   1   3  16   22.84   17.80
   2   3  16   36.60   31.74
   3   3  16    5.49   30.56
   4   3  16  658.16   50.18
   5   3  16  913.09   63.84
   6   3  16   26.88   46.55
  -7   4  16  746.31   54.92
  -6   4  16  144.57   24.32
  -5   4  16   -6.55   31.41
  -4   4  16 1991.83   72.08
  -3   4  16   32.10   29.01
  -2   4  16 1049.37   49.35
  -1   4  16  696.04   29.55
   0   4  16   67.44   13.11
   1   4  16  493.98   24.66
   2   4  16 4841.72  102.11
   3   4  16  340.00   28.32
   4   4  16  159.87   23.61
   5   4  16  -43.63   43.63
   6   4  16    9.46   44.06
  -7   5  16   28.09   44.90
  -6   5  16   79.02   35.84
  -5   5  16  159.36   23.20
  -4   5  16    0.00   34.03
  -3   5  16  378.66   28.34
  -2   5  16  207.21   18.96
  -1   5  16  368.16   28.25
   0   5  16 1041.70   36.14
   1   5  16   -1.77   20.72
   2   5  16   50.05   37.52
   3   5  16  121.40   19.81
   4   5  16  174.75   26.51
   5   5  16  995.34   66.44
  -6   6  16  273.86   29.14
  -5   6  16  811.54   58.78
  -4   6  16  713.01   53.73
  -3   6  16  339.02   26.20
  -2   6  16 1816.22   67.62
  -1   6  16  195.98   21.80
   0   6  16  406.53   24.21
   1   6  16 1666.06  109.13
   2   6  16  109.38   19.21
   3   6  16   45.41   35.32
   4   6  16  520.57   39.90
   5   6  16  327.93   32.25
  -6   7  16   48.86   44.67
  -5   7  16   29.85   44.01
  -4   7  16  253.40   25.13
  -3   7  16  -19.51   35.83
  -2   7  16  354.93   29.70
  -1   7  16  -21.87   22.00
   0   7  16    2.26   22.45
   1   7  16   29.02   29.68
   2   7  16  752.47   54.03
   3   7  16  297.34   27.02
   4   7  16   86.90   42.97
   5   7  16   61.37   50.76
  -5   8  16 1173.84   74.50
  -4   8  16   -5.25   41.51
  -3   8  16  924.87   63.45
  -2   8  16    6.72   37.04
  -1   8  16  417.33   22.17
   0   8  16 2184.48   83.12
   1   8  16  779.94   36.35
   2   8  16  -26.88   38.40
   3   8  16  205.07   25.12
   4   8  16  154.20   27.44
  -5   9  16  345.79   35.28
  -4   9  16   74.18   40.35
  -3   9  16  502.52   41.77
  -2   9  16  728.71   57.77
  -1   9  16    4.96   27.40
   0   9  16    0.46   27.29
   1   9  16   95.01   29.86
   2   9  16    0.00   42.94
   3   9  16  101.97   51.38
   4   9  16  591.67   42.89
  -4  10  16  341.10   32.69
  -3  10  16  233.54   29.15
  -2  10  16   -5.42   40.22
  -1  10  16 1435.91   77.10
   0  10  16   27.66   28.78
   1  10  16  193.26   27.24
   2  10  16  348.21   31.87
   3  10  16  864.94   63.20
  -3  11  16   40.79   45.58
  -2  11  16   92.87   42.26
  -1  11  16   56.62   50.13
   0  11  16  284.84   43.74
   1  11  16   93.91   49.10
   2  11  16    0.00   53.89
  -7   0  17  106.53   43.10
  -5   0  17 1320.90   66.82
  -3   0  17  895.87   46.76
  -1   0  17   -1.81   19.73
   1   0  17 1909.95   75.54
   3   0  17  627.04   45.55
   5   0  17  473.67   36.96
  -7   1  17   56.12   32.59
  -6   1  17 1657.70   54.51
  -5   1  17   44.82   27.69
  -4   1  17   54.04   21.62
  -3   1  17  863.62   33.33
  -2   1  17 2492.50   49.55
  -1   1  17  -18.89   25.05
   0   1  17 2377.50   33.62
   1   1  17   83.32    9.93
   2   1  17  160.19   12.15
   3   1  17   99.79   24.69
   4   1  17 1086.08   68.27
   5   1  17   33.69   28.01
   6   1  17   34.93   38.93
  -7   2  17   28.87   45.09
  -6   2  17  180.14   25.86
  -5   2  17   63.05   33.19
  -4   2  17    5.66   29.06
  -3   2  17  215.73   19.85
  -2   2  17 2518.11   70.62
  -1   2  17  994.56   87.95
   0   2  17 1950.53   43.73
   1   2  17 1182.40   38.86
   2   2  17  137.68   18.90
   3   2  17  665.49   50.22
   4   2  17  988.03   59.40
   5   2  17  580.36   47.86
   6   2  17  224.39   29.87
  -7   3  17   18.00   47.05
  -6   3  17  293.90   27.95
  -5   3  17  -36.30   36.30
  -4   3  17 3132.57   91.02
  -3   3  17  582.95   41.95
  -2   3  17   83.72   28.51
  -1   3  17   -7.08   18.87
   0   3  17   14.81   18.36
   1   3  17   35.31   19.49
   2   3  17 3794.62   94.35
   3   3  17  422.86   36.04
   4   3  17   32.56   35.72
   5   3  17  112.30   45.42
  -6   4  17   19.29   46.36
  -5   4  17   19.02   35.59
  -4   4  17   -2.09   33.08
  -3   4  17  110.99   18.43
  -2   4  17  -21.33   29.21
  -1   4  17 1654.95   43.73
   0   4  17  698.56   31.95
   1   4  17  101.96   29.16
   2   4  17  457.51   37.88
   3   4  17  924.35   57.12
   4   4  17  -32.05   39.06
   5   4  17  965.84   71.61
  -6   5  17  -42.67   42.67
  -5   5  17  636.91   44.71
  -4   5  17 1714.21   73.37
  -3   5  17   24.15   30.39
  -2   5  17  704.91   47.09
  -1   5  17  201.89   14.04
   0   5  17  193.72   13.81
   1   5  17  492.62   52.15
   2   5  17 1001.49   58.73
   3   5  17   13.80   34.28
   4   5  17  -15.82   40.34
   5   5  17  103.95   53.83
  -6   6  17  232.22   32.78
  -5   6  17  298.05   30.49
  -4   6  17  458.95   37.54
  -3   6  17  299.83   24.86
  -2   6  17  463.65   35.85
  -1   6  17  124.99   33.36
   0   6  17 1501.71   55.80
   1   6  17  110.36   18.35
   2   6  17  261.47   25.52
   3   6  17  598.42   43.49
   4   6  17   -8.46   41.13
   5   6  17  222.32   33.93
  -5   7  17  442.19   40.47
  -4   7  17  -41.73   43.01
  -3   7  17  248.76   26.98
  -2   7  17  563.72   36.19
  -1   7  17 1024.67   42.94
   0   7  17 1574.45   70.32
   1   7  17  290.57   18.59
   2   7  17  102.36   37.76
   3   7  17   13.37   42.36
   4   7  17  278.00   32.17
  -5   8  17  113.70   45.11
  -4   8  17   99.25   42.16
  -3   8  17   43.91   42.83
  -2   8  17  701.88   46.32
  -1   8  17   12.57   27.74
   0   8  17   23.41   30.21
   1   8  17  881.06   48.34
   2   8  17  106.21   39.39
   3   8  17   95.59   50.42
   4   8  17  775.42   60.20
  -4   9  17  116.70   45.96
  -3   9  17  430.31   42.23
  -2   9  17  106.95   41.76
  -1   9  17  352.71   23.05
   0   9  17   79.97   21.22
   1   9  17  148.20   22.49
   2   9  17   43.39   43.39
   3   9  17  694.40   53.20
  -3  10  17   83.07   47.36
  -2  10  17  667.21   56.67
  -1  10  17   29.14   46.63
   0  10  17  126.83   48.66
   1  10  17  150.06   33.12
   2  10  17  425.75   34.73
  -1  11  17  109.18   59.73
   0  11  17   70.63   33.40
  -6   0  18 1035.16   66.15
  -4   0  18  465.12   36.46
  -2   0  18 2322.08   75.94
   0   0  18  656.37   51.73
   2   0  18  118.63   19.60
   4   0  18  328.71   30.55
  -6   1  18  393.08   42.11
  -5   1  18  686.94   44.45
  -4   1  18   30.51   25.02
  -3   1  18  661.83   32.78
  -2   1  18 1142.55   66.58
  -1   1  18  981.18   25.41
   0   1  18  587.09   21.82
   1   1  18 1430.39   39.47
   2   1  18  129.14   22.66
   3   1  18  689.54  117.64
   4   1  18  -15.17   26.75
   5   1  18  733.38   64.56
  -6   2  18  346.13   33.69
  -5   2  18   14.32   42.16
  -4   2  18  854.53   55.02
  -3   2  18  196.00   20.98
  -2   2  18  273.48   22.05
  -1   2  18  -10.31   40.54
   0   2  18   17.18   18.69
   1   2  18   97.81   23.41
   2   2  18  258.55   24.86
   3   2  18   70.47   36.43
   4   2  18    7.35   39.10
   5   2  18  108.86   46.19
  -6   3  18  -14.21   47.82
  -5   3  18  138.15   23.83
  -4   3  18   65.37   41.68
  -3   3  18  333.67   26.52
  -2   3  18  397.40   28.83
  -1   3  18 1017.41   66.60
   0   3  18   34.45   34.03
   1   3  18  763.36   54.04
   2   3  18  964.33   58.34
   3   3  18 1237.92   68.00
   4   3  18   58.60   36.30
   5   3  18  576.89   50.25
  -6   4  18   17.93   50.17
  -5   4  18  384.83   29.87
  -4   4  18 2565.14   89.60
  -3   4  18   84.99   34.75
  -2   4  18   91.12   32.79
  -1   4  18  -13.04   20.98
   0   4  18   75.88   23.55
   1   4  18   21.69   22.03
   2   4  18  524.11   40.80
   3   4  18   -2.35   34.49
   4   4  18  243.14   26.57
   5   4  18   34.28   50.54
  -6   5  18  587.77   48.70
  -5   5  18  116.20   47.44
  -4   5  18  263.61   26.12
  -3   5  18 1074.90   59.84
  -2   5  18  285.51   24.86
  -1   5  18  673.31   73.53
   0   5  18 1497.59   47.17
   1   5  18  213.12   16.70
   2   5  18  297.89   27.21
   3   5  18  643.50   46.35
   4   5  18  109.01   44.63
  -5   6  18  106.46   51.73
  -4   6  18   23.76   38.54
  -3   6  18   69.64   36.66
  -2   6  18   99.40   36.84
  -1   6  18  405.48   22.96
   0   6  18 1150.83   96.62
   1   6  18   54.52   25.62
   2   6  18   86.03   38.94
   3   6  18   16.18   41.78
   4   6  18    3.06   53.03
  -5   7  18  163.56   30.01
  -4   7  18  105.00   27.56
  -3   7  18  285.79   27.99
  -2   7  18  812.09   58.32
  -1   7  18  114.01   21.76
   0   7  18  869.66   44.18
   1   7  18  726.97   62.46
   2   7  18   77.01   38.39
   3   7  18   55.22   51.42
  -4   8  18  -21.49   50.91
  -3   8  18  161.17   26.64
  -2   8  18  293.15   30.54
  -1   8  18  126.68   23.58
   0   8  18   56.01   37.52
   1   8  18   51.34   29.07
   2   8  18   51.96   43.01
   3   8  18   47.09   50.72
  -3   9  18   67.05   43.32
  -2   9  18 1244.42   76.61
  -1   9  18   45.30   21.52
   0   9  18  206.00   81.16
   1   9  18  243.07   22.47
   2   9  18  614.77   37.73
  -2  10  18  165.78   30.73
  -1  10  18   56.82   42.35
   0  10  18  251.09   22.73
  -5   0  19  486.61   35.85
  -3   0  19 1235.35   63.44
  -1   0  19 1545.88   45.83
   1   0  19 1213.15   43.74
   3   0  19  771.99   60.21
   5   0  19  181.44   29.38
  -6   1  19  229.27   21.52
  -5   1  19   32.96   28.09
  -4   1  19   12.60   26.17
  -3   1  19   54.88   35.12
  -2   1  19  217.62   43.76
  -1   1  19   -5.31   29.10
   0   1  19  121.57   17.12
   1   1  19  -17.06   17.06
   2   1  19   31.90   34.05
   3   1  19   40.23   27.16
   4   1  19   95.78   31.17
  -6   2  19   86.53   51.07
  -5   2  19  801.44   50.41
  -4   2  19   73.96   41.73
  -3   2  19  791.98   56.45
  -2   2  19  280.70   25.18
  -1   2  19  821.05   65.89
   0   2  19   63.09   15.32
   1   2  19  863.98   37.80
   2   2  19  290.37   25.62
   3   2  19 1150.43   67.37
   4   2  19  206.22   26.66
  -6   3  19   64.96   45.78
  -5   3  19   89.23   40.01
  -4   3  19  865.71   59.61
  -3   3  19   65.39   34.19
  -2   3  19   20.92   30.16
  -1   3  19   29.92   52.17
   0   3  19  -15.00   20.68
   1   3  19   49.40   24.97
   2   3  19  101.47   22.67
   3   3  19   53.96   37.84
   4   3  19   33.52   44.35
  -5   4  19  493.92   38.66
  -4   4  19  603.50   47.30
  -3   4  19  621.22   49.45
  -2   4  19   72.80   20.02
  -1   4  19  912.00   40.38
   0   4  19  223.96   16.82
   1   4  19  607.18   30.33
   2   4  19  572.61   42.86
   3   4  19  408.92   34.29
   4   4  19   38.20   26.77
  -5   5  19  135.72   47.01
  -4   5  19   48.46   43.24
  -3   5  19   71.01   34.89
  -2   5  19  138.22   23.59
  -1   5  19   63.61   25.81
   0   5  19  697.91   37.41
   1   5  19  -21.27   26.54
   2   5  19  224.08   26.71
   3   5  19  165.18   26.88
   4   5  19   65.54   44.24
  -5   6  19  115.65   53.37
  -4   6  19   51.95   48.98
  -3   6  19  475.05   38.24
  -2   6  19  588.60   44.98
  -1   6  19  555.38   29.56
   0   6  19  607.28   31.83
   1   6  19  880.40   45.33
   2   6  19   32.27   39.52
   3   6  19  114.72   46.97
  -4   7  19   74.16   48.47
  -3   7  19    2.83   39.95
  -2   7  19   37.63   42.84
  -1   7  19  -28.28   28.28
   0   7  19   37.05   29.29
   1   7  19   36.11   53.95
   2   7  19   -8.69   43.43
   3   7  19   22.09   45.83
  -3   8  19  128.69   54.12
  -2   8  19 1498.19   82.76
  -1   8  19   78.98   29.67
   0   8  19  310.17   31.26
   1   8  19  249.82   21.40
   2   8  19  183.01   29.89
  -2   9  19  356.10   34.55
  -1   9  19  -32.51   32.51
   0   9  19  533.84   32.34
  -4   0  20    9.81   37.85
  -2   0  20  488.34   40.46
   0   0  20  506.34   27.98
   2   0  20  105.39   43.12
   4   0  20  906.63   64.53
  -5   1  20  446.93   32.10
  -4   1  20   12.60   28.91
  -3   1  20 1160.64   46.30
  -2   1  20  -17.34   26.24
  -1   1  20  365.88   15.09
   0   1  20  502.91   18.79
   1   1  20 1042.03   31.28
   2   1  20    9.25   27.01
   3   1  20  859.53   60.63
   4   1  20   87.01   46.43
  -5   2  20   43.17   45.41
  -4   2  20  -39.89   39.89
  -3   2  20   13.95   36.91
  -2   2  20   64.94   18.05
  -1   2  20   -2.04   68.27
   0   2  20  224.09   16.69
   1   2  20  432.58   23.91
   2   2  20  285.50   26.93
   3   2  20  272.96   28.20
   4   2  20  311.18   31.70
  -5   3  20  715.33   55.16
  -4   3  20  248.89   28.85
  -3   3  20  570.50   43.70
  -2   3  20   76.98   36.37
  -1   3  20 1282.80   50.43
   0   3  20  509.43   38.59
   1   3  20  192.88   17.39
   2   3  20   17.59   39.98
   3   3  20  226.29   27.39
  -5   4  20   49.78   44.87
  -4   4  20   64.15   44.19
  -3   4  20   -7.63   40.14
  -2   4  20   29.45   34.00
  -1   4  20    4.61   27.99
   0   4  20   22.34   26.10
   1   4  20   83.57   27.80
   2   4  20 1105.98   69.52
   3   4  20   96.67   52.89
  -4   5  20  548.03   44.83
  -3   5  20  147.81   26.06
  -2   5  20  343.20   30.00
  -1   5  20 1133.82   58.66
   0   5  20   92.49   27.16
   1   5  20  698.13   43.23
   2   5  20   78.68   44.43
   3   5  20   39.16   44.38
  -4   6  20   50.53   52.27
  -3   6  20  121.79   27.30
  -2   6  20  158.92   27.22
  -1   6  20  199.57   19.40
   0   6  20   24.29   63.24
   1   6  20   58.68   46.52
   2   6  20   82.45   49.80
  -3   7  20  401.37   33.20
  -2   7  20 1099.38   75.38
  -1   7  20  -51.50   51.50
   0   7  20  158.06   24.11
   1   7  20  439.88   57.28
   2   7  20  237.93   32.28
  -2   8  20  -52.46   52.46
  -1   8  20  255.12   22.57
   0   8  20  311.82   23.79
  -5   0  21  823.34   57.21
  -3   0  21  840.70   63.55
  -1   0  21   88.65   28.21
   1   0  21 1568.57  102.68
   3   0  21  309.07   30.19
  -5   1  21  106.81   35.89
  -4   1  21   54.28   29.53
  -3   1  21  182.45   19.53
  -2   1  21  947.89   45.30
  -1   1  21   83.53   16.80
   0   1  21  378.93   15.54
   1   1  21  360.69   15.68
   2   1  21  236.62   19.93
   3   1  21  282.10   20.63
  -4   2  21  115.78   47.34
  -3   2  21  564.28   45.62
  -2   2  21   69.98   35.52
  -1   2  21  548.99   30.72
   0   2  21  528.30   63.13
   1   2  21  164.88   29.10
   2   2  21  -13.46   45.30
   3   2  21   92.25   45.94
  -4   3  21  590.88   51.47
  -3   3  21   18.79   42.19
  -2   3  21   49.35   39.30
  -1   3  21   20.46   41.12
   0   3  21  228.88   21.18
   1   3  21  323.07   20.80
   2   3  21  924.87   70.69
   3   3  21   32.75   46.02
  -4   4  21  255.21   32.10
  -3   4  21  104.26   42.64
  -2   4  21  191.94   27.85
  -1   4  21 1827.85  105.51
   0   4  21   43.58   31.70
   1   4  21   -2.90   28.92
   2   4  21  -40.84   46.12
  -3   5  21  531.08   35.19
  -2   5  21  100.33   26.87
  -1   5  21   77.17   31.33
   0   5  21  489.29   34.88
   1   5  21   22.73   34.32
   2   5  21  422.73   36.45
  -3   6  21  127.63   51.65
  -2   6  21  337.78   33.14
  -1   6  21  -18.10   32.68
   0   6  21  -27.86   35.83
   1   6  21  256.37   21.81
  -1   7  21  373.84   46.17
  -4   0  22   30.05   47.51
  -2   0  22  995.57   68.52
   0   0  22  435.26   26.01
   2   0  22  704.87   52.43
  -4   1  22  -15.06   34.40
  -3   1  22  270.22   20.69
  -2   1  22  -32.21   32.21
  -1   1  22   24.50   27.26
   0   1  22   28.12   20.96
   1   1  22  375.94   16.79
   2   1  22   32.22   31.41
  -3   2  22  392.63   34.50
  -2   2  22  524.40   41.37
  -1   2  22  219.74   21.00
   0   2  22  397.96   22.37
   1   2  22  216.96   50.92
   2   2  22  560.18   48.30
  -3   3  22   38.68   49.52
  -2   3  22   89.60   46.52
  -1   3  22  987.35   50.92
   0   3  22   27.99   33.57
   1   3  22   40.43   34.22
  -2   4  22   45.44   48.37
  -1   4  22  184.69   23.05
   0   4  22  683.86   37.10
   1   4  22   20.31   29.68
  -1   5  22  118.19   35.11
   0   5  22   20.52   31.68
  -1   0  23   43.73   23.39
  -2   1  23  456.07   26.63
  -1   1  23   43.27   21.68
   0   1  23  527.81   20.63
  -1   2  23   69.97   45.88
   0   2  23  -34.02   34.02
;
_shelx_hkl_checksum     11737
_shelx_res_file
;
TITL mahdi234 in P 21/n
CELL  0.71073   7.7790  12.7470  18.2520   90.000   94.970   90.000
ZERR     4.00   0.0020   0.0020   0.0030    0.000    0.010    0.000
LATT   1
SYMM  1/2 - X, 1/2 + Y, 1/2 - Z
SFAC  C    H    BI   I    N    O
UNIT  28   56   4    16   4    12
EQIV $1 x-1/2, -y+3/2, z-1/2
eqiv $2 -x+1/2, y-1/2, -z+1/2
eqiv $3 -x+3/2, y-1/2, -z+1/2
eqiv $4 -x+1, -y+1, -z+1
eqiv $5 x-1, y, z
MPLA N C1 C2 C3 C4 C5 C6 C7 O
ACTA
PLAN 50
BOND   $H
L.S.  15
HTAB N I3_$2
HTAB N OW1_$3
HTAB N OW2
HTAB OW1 I3
HTAB OW2 I1_$4
HTAB OW2 I3
HTAB OW2 OW1_$5
RTAB N..I  N  I3_$1
RTAB H..I  HB I3_$1
RTAB XYZ   N  HB I3_$1
WGHT    0.031700    8.005301
FVAR       0.31620
BI    3    0.737309    0.519217    0.434178    11.00000    0.02239    0.02297 =
         0.02394   -0.00034    0.00020   -0.00093
I1    4    0.939407    0.626368    0.573826    11.00000    0.03051    0.03846 =
         0.04702   -0.02069   -0.00819    0.00946
I2    4    0.869303    0.672396    0.336328    11.00000    0.05479    0.04133 =
         0.05086    0.01638    0.01631   -0.00596
I3    4    0.561826    0.385194    0.316191    11.00000    0.04030    0.04718 =
         0.03423   -0.01357   -0.00443   -0.00630
I4    4    0.584073    0.352070    0.552227    11.00000    0.03135    0.02871 =
         0.05090    0.01201    0.01100    0.00859
N     5    0.281799    0.041310    0.280053    11.00000    0.05562    0.05947 =
         0.06145    0.00064    0.00128    0.00681
AFIX 137
HA    2    0.198261    0.005925    0.254409    11.00000   -1.20000
HB    2    0.383942    0.017642    0.268873    11.00000   -1.20000
HC    2    0.272638    0.109203    0.269022    11.00000   -1.20000
AFIX   0
C1    1    0.266216    0.026724    0.359001    11.00000    0.03377    0.04461 =
         0.06593   -0.00130    0.00108    0.00839
C2    1    0.199580   -0.064814    0.386153    11.00000    0.04976    0.03986 =
         0.06035   -0.01205   -0.00651    0.00199
AFIX  43
H2    2    0.162208   -0.117896    0.353625    11.00000   -1.20000
AFIX   0
C3    1    0.187979   -0.078296    0.458134    11.00000    0.04593    0.02516 =
         0.06863    0.00159    0.00545   -0.00015
AFIX  43
H3    2    0.139994   -0.139635    0.474964    11.00000   -1.20000
AFIX   0
C4    1    0.246614   -0.001955    0.507665    11.00000    0.02693    0.03045 =
         0.06281    0.00468   -0.00127    0.00464
C5    1    0.316160    0.091992    0.482092    11.00000    0.04463    0.02827 =
         0.07333   -0.00181   -0.01048   -0.00050
AFIX  43
H5    2    0.354552    0.144597    0.514826    11.00000   -1.20000
AFIX   0
C6    1    0.326079    0.104259    0.407058    11.00000    0.04537    0.03388 =
         0.07303    0.00978    0.00464   -0.00567
AFIX  43
H6    2    0.373382    0.165136    0.389176    11.00000   -1.20000
AFIX   0
C7    1    0.179054   -0.104855    0.611024    11.00000    0.05957    0.05184 =
         0.07125    0.01810   -0.00985   -0.00767
AFIX 137
H7A   2    0.065715   -0.118637    0.587920    11.00000   -1.50000
H7B   2    0.173777   -0.099094    0.663224    11.00000   -1.50000
H7C   2    0.254966   -0.161291    0.600632    11.00000   -1.50000
AFIX   0
O     6    0.242459   -0.009158    0.583253    11.00000    0.05132    0.04192 =
         0.06153   -0.00041   -0.00563   -0.00681
OW1   6    0.928894    0.414818    0.210294    11.00000    0.06321    0.06812 =
         0.06135    0.00409    0.01912   -0.00724
AFIX   3
HW1A  2    0.838387    0.398149    0.230731    11.00000   -1.50000
HW1B  2    0.922187    0.388349    0.167521    11.00000   -1.50000
AFIX   0
OW2   6    0.150050    0.233929    0.248429    11.00000    0.13536    0.09150 =
         0.09762   -0.00515   -0.02860    0.04109
AFIX   3
HW2A  2    0.188932    0.285475    0.274475    11.00000   -1.50000
HW2B  2    0.050182    0.249885    0.229055    11.00000   -1.50000
AFIX   0
HKLF 4
REM  mahdi234 in P 21/n
REM R1 =  0.0352 for    3064 Fo > 4sig(Fo)  and  0.0563 for all    3923 data
REM    147 parameters refined using      0 restraints
END
WGHT      0.0318      7.6203
REM Highest difference peak  1.678,  deepest hole -2.011,  1-sigma level  0.220
Q1    1   0.5271  0.4449  0.3011  11.00000  0.05    1.68
Q2    1   0.7308  0.4467  0.4343  11.00000  0.05    1.33
Q3    1   0.7857  0.5244  0.3966  11.00000  0.05    1.10
Q4    1   0.9571  0.5633  0.5787  11.00000  0.05    0.89
Q5    1   0.8616  0.7003  0.3785  11.00000  0.05    0.88
Q6    1   0.7158  0.5876  0.4357  11.00000  0.05    0.88
Q7    1   0.1463  0.0726  0.5504  11.00000  0.05    0.87
Q8    1   0.6261  0.4064  0.5623  11.00000  0.05    0.81
Q9    1   0.5964  0.2802  0.5646  11.00000  0.05    0.77
Q10   1   0.6813  0.5221  0.4733  11.00000  0.05    0.77
Q11   1   0.7962  0.6551  0.4518  11.00000  0.05    0.75
Q12   1   0.5429  0.5327  0.4345  11.00000  0.05    0.73
Q13   1   0.9146  0.6613  0.6214  11.00000  0.05    0.72
Q14   1   0.2244  0.0039  0.1649  11.00000  0.05    0.72
Q15   1   0.6349  0.2630  0.5759  11.00000  0.05    0.72
Q16   1   0.5532  0.2545  0.5414  11.00000  0.05    0.71
Q17   1   0.2501 -0.0912  0.6741  11.00000  0.05    0.67
Q18   1   0.6066  0.3441  0.5129  11.00000  0.05    0.66
Q19   1   0.8636  0.7647  0.3198  11.00000  0.05    0.65
Q20   1   0.6120  0.5815  0.3431  11.00000  0.05    0.64
Q21   1   0.2978  0.0576  0.2039  11.00000  0.05    0.63
Q22   1   0.4616  0.2513  0.5804  11.00000  0.05    0.63
Q23   1   0.7494  0.4428  0.5740  11.00000  0.05    0.62
Q24   1   0.4664  0.3760  0.4842  11.00000  0.05    0.62
Q25   1   0.7902  0.2777  0.3066  11.00000  0.05    0.62
Q26   1   0.0731  0.1772  0.2607  11.00000  0.05    0.62
Q27   1   0.6592  0.5143  0.6002  11.00000  0.05    0.62
Q28   1   0.6588  0.2954  0.3205  11.00000  0.05    0.62
Q29   1   0.5858  0.5769  0.3944  11.00000  0.05    0.62
Q30   1   0.9990  0.7196  0.5452  11.00000  0.05    0.61
Q31   1   0.5339  0.3333  0.5949  11.00000  0.05    0.61
Q32   1   0.4951  0.2452  0.4437  11.00000  0.05    0.61
Q33   1   0.4225  0.2996  0.5418  11.00000  0.05    0.61
Q34   1   0.5165  0.4272  0.5178  11.00000  0.05    0.61
Q35   1   0.3296  0.2009  0.5792  11.00000  0.05    0.60
Q36   1   0.4447  0.1352  0.2917  11.00000  0.05    0.60
Q37   1   0.3296  0.2752  0.3435  11.00000  0.05    0.60
Q38   1   1.0035  0.6072  0.4151  11.00000  0.05    0.59
Q39   1   0.1012 -0.0786  0.6830  11.00000  0.05    0.59
Q40   1   0.8567  0.5278  0.5455  11.00000  0.05    0.59
Q41   1   0.9181  0.6936  0.2882  11.00000  0.05    0.59
Q42   1   0.9295  0.5218  0.4295  11.00000  0.05    0.58
Q43   1   0.3707  0.1805  0.4421  11.00000  0.05    0.58
Q44   1   0.7370  0.5367  0.5842  11.00000  0.05    0.58
Q45   1   0.8611  0.5903  0.3257  11.00000  0.05    0.57
Q46   1   0.4904  0.3426  0.3707  11.00000  0.05    0.57
Q47   1   0.9438  0.6966  0.5822  11.00000  0.05    0.57
Q48   1   0.9695  0.6353  0.5386  11.00000  0.05    0.57
Q49   1   0.6202  0.3579  0.6591  11.00000  0.05    0.56
Q50   1   0.8250  0.4152  0.4733  11.00000  0.05    0.56
;
_shelx_res_checksum     86106
_shelxl_version_number     2014/6
