# Supplementary material for: Synthesis and structural studies of a new complex of catena-poly[p-anisidinium [[diiodidobismu­thate(III)]-di-μ-iodido] dihydrate]
Source: Acta Crystallogr E Crystallogr Commun. 2015 Oct 24;71(Pt 11):1352–5. doi: 10.1107/S2056989015019489 (PMC4645070; doi:10.1107/S2056989015019489)
Supplement: Supplementary file 2 [file e-71-01352-Isup2.hkl]

data_I                                                                          
_shelx_title ' mahdi234 in P 21/n'                                              
_shelx_refln_list_code          4                                               
_shelx_F_calc_maximum      726.73                                               
_exptl_crystal_F_000      1528.00                                               
_reflns_d_resolution_high  0.7829                                               
                                                                                
loop_                                                                           
 _space_group_symop_operation_xyz                                               
 'x, y, z'                                                                      
 '-x+1/2, y+1/2, -z+1/2'                                                        
 '-x, -y, -z'                                                                   
 'x-1/2, -y-1/2, z-1/2'                                                         
                                                                                
_cell_length_a     7.7790                                                       
_cell_length_b    12.7470                                                       
_cell_length_c    18.2520                                                       
_cell_angle_alpha  90.000                                                       
_cell_angle_beta   94.970                                                       
_cell_angle_gamma  90.000                                                       
                                                                                
_shelx_F_squared_multiplier     1.000                                           
                                                                                
loop_                                                                           
 _refln_index_h                                                                 
 _refln_index_k                                                                 
 _refln_index_l                                                                 
 _refln_F_squared_calc                                                          
 _refln_F_squared_meas                                                          
 _refln_F_squared_sigma                                                         
 _refln_observed_status                                                         
   2   0   0       7838.52       7451.04       169.12 o                         
   4   0   0       4051.80       4641.15       216.13 o                         
   6   0   0     114006.48     114787.07      1346.69 o                         
   8   0   0        314.72        344.65       330.65 o                         
   1   1   0       2412.52       2951.11        63.01 o                         
   2   1   0     160718.39     166505.95      8536.79 o                         
   3   1   0        216.96        233.83        64.01 o                         
   4   1   0      73807.30      73450.52       904.43 o                         
   5   1   0       2145.69       2206.41       113.72 o                         
   6   1   0         63.70        323.35       150.12 o                         
   7   1   0      14153.90      12598.95      1508.41 o                         
   8   1   0        251.82        561.98       332.95 o                         
   9   1   0       4017.96       3224.75       276.84 o                         
   0   2   0      74742.44      69488.97       372.35 o                         
   1   2   0       5732.21       6107.25       152.52 o                         
   2   2   0     121391.86     128627.59       727.30 o                         
   3   2   0      19670.21      21073.13       348.75 o                         
   4   2   0      99723.74     107183.30       945.13 o                         
   5   2   0       3683.65       3404.67       257.74 o                         
   6   2   0      21129.41      22759.66       617.99 o                         
   7   2   0         21.35         35.80       253.04 o                         
   8   2   0       6063.30       5870.82       405.66 o                         
   9   2   0       5283.40       5208.82       458.56 o                         
   1   3   0        458.39        593.88        31.20 o                         
   2   3   0       7429.25       7502.64       200.73 o                         
   3   3   0      18019.04      18277.84       347.45 o                         
   4   3   0      77546.88      80264.77       850.02 o                         
   5   3   0      10907.45      11161.15       390.45 o                         
   6   3   0       1889.89       1887.76       158.92 o                         
   7   3   0        450.58        572.68       272.14 o                         
   8   3   0         64.84       -363.85       363.85 o                         
   9   3   0       2456.31       2892.80       291.54 o                         
   0   4   0      78757.66      70776.74       540.48 o                         
   1   4   0       1444.21       1408.10        73.71 o                         
   2   4   0     265782.72     275522.53      1315.28 o                         
   3   4   0      17358.63      19147.36       374.75 o                         
   4   4   0      79625.42      82885.13       903.93 o                         
   5   4   0      16478.28      18204.03       502.07 o                         
   6   4   0       1043.19        919.83       148.42 o                         
   7   4   0       3355.99       3395.57       315.94 o                         
   8   4   0      35177.49      32223.38       994.24 o                         
   9   4   0        271.01       -377.55       475.07 o                         
   1   5   0       3956.41       4000.26       122.12 o                         
   2   5   0     128548.19     125543.27       937.83 o                         
   3   5   0        175.60        386.75        72.31 o                         
   4   5   0      27182.93      27773.36       556.58 o                         
   5   5   0       6228.63       6336.88       349.85 o                         
   6   5   0       5013.51       5504.17       389.05 o                         
   7   5   0       5832.28       5728.30       385.15 o                         
   8   5   0       5572.82       5930.92       442.56 o                         
   9   5   0       1164.69       -295.64       524.57 o                         
   0   6   0     110181.12      99620.46       825.51 o                         
   1   6   0      42667.59      40305.21       533.57 o                         
   2   6   0      22407.23      21508.49       418.36 o                         
   3   6   0       3015.41       3170.34       209.73 o                         
   4   6   0       1563.56       1794.15       132.12 o                         
   5   6   0       7159.97       6996.77       393.75 o                         
   6   6   0      19466.51      20045.99       694.70 o                         
   7   6   0       9361.57       9091.26       588.78 o                         
   8   6   0       8222.07       7218.00       517.87 o                         
   9   6   0        417.64        853.02       278.54 o                         
   1   7   0       2081.24       1975.77       100.71 o                         
   2   7   0        178.41        215.53       148.12 o                         
   3   7   0       1229.40       1374.09       112.02 o                         
   4   7   0       7521.45       7828.89       364.15 o                         
   5   7   0        630.98        729.60       148.12 o                         
   6   7   0      21213.85      21563.30       730.00 o                         
   7   7   0       5193.45       4640.45       362.45 o                         
   8   7   0       2676.71       2140.70       276.74 o                         
   0   8   0      83021.70      77547.48       893.12 o                         
   1   8   0      30248.89      29899.86       403.66 o                         
   2   8   0       1240.63       1179.56       116.82 o                         
   3   8   0      18865.95      19494.91       531.47 o                         
   4   8   0      13619.50      14864.17       534.07 o                         
   5   8   0       5491.76       5803.21       420.26 o                         
   6   8   0      29275.97      28293.63       888.82 o                         
   7   8   0       1616.23       1919.17       261.24 o                         
   8   8   0       1146.34       1389.99       278.54 o                         
   1   9   0       1682.65       1639.33        95.51 o                         
   2   9   0       9314.43       9145.87       396.76 o                         
   3   9   0       3754.69       4691.45       332.65 o                         
   4   9   0      26585.92      27748.46       756.31 o                         
   5   9   0        361.82         39.41       345.75 o                         
   6   9   0         60.06       -211.43       361.65 o                         
   7   9   0        565.47        858.92       414.86 o                         
   8   9   0        255.91        726.50       545.88 o                         
   0  10   0        176.11        346.25       207.13 o                         
   1  10   0       6903.44       7144.89       380.75 o                         
   2  10   0       7406.27       7501.24       437.36 o                         
   3  10   0      23234.31      22234.79       686.00 o                         
   4  10   0       7537.38       6870.46       493.87 o                         
   5  10   0      25797.22      25171.80       869.62 o                         
   6  10   0         43.86        551.78       404.56 o                         
   7  10   0       1485.86       1169.96       514.77 o                         
   1  11   0       1434.10       1517.51       176.12 o                         
   2  11   0       1084.86       1167.96       173.42 o                         
   3  11   0       3745.43       4300.60       331.05 o                         
   4  11   0       5968.56       5989.33       402.96 o                         
   5  11   0       3884.35       3946.75       312.84 o                         
   6  11   0        100.21        471.67       379.85 o                         
   7  11   0        594.87        420.76       563.18 o                         
   0  12   0          7.14        357.85       261.64 o                         
   1  12   0      25674.54      26078.03       789.81 o                         
   2  12   0       5922.48       6121.45       468.17 o                         
   3  12   0       4685.36       4714.46       396.56 o                         
   4  12   0        242.59        479.77       377.05 o                         
   5  12   0       4656.30       4311.70       320.04 o                         
   6  12   0        638.47        983.54       297.54 o                         
   1  13   0       1224.27       1235.67       423.16 o                         
   2  13   0        878.96        827.32       365.45 o                         
   3  13   0        113.32        613.69       396.16 o                         
   4  13   0        311.81        823.31       254.64 o                         
   5  13   0        685.58       1206.37       288.54 o                         
   0  14   0        302.08        940.33       433.96 o                         
   1  14   0       9152.47      10226.42       670.09 o                         
   2  14   0        434.15       1214.27       455.16 o                         
   3  14   0      13173.91      13181.13       784.41 o                         
   4  14   0          4.58        166.92       446.76 o                         
   5  14   0       1213.65       1873.36       337.95 o                         
   1  15   0         20.41        438.76       429.66 o                         
   2  15   0        798.30        706.30       507.67 o                         
   3  15   0       1603.56       1166.06       542.28 o                         
   0  16   0        219.62        828.02       535.17 o                         
   1  16   0       2651.33       3078.13       345.25 o                         
  -9   0   1        388.08        237.83       407.56 o                         
  -7   0   1       3795.25       3303.76       254.84 o                         
  -5   0   1        634.47        635.29        86.11 o                         
  -3   0   1       2657.34       2618.26       137.12 o                         
  -1   0   1      25106.73      25908.31       385.95 o                         
   1   0   1      45530.16      48950.01       664.79 o                         
   3   0   1        350.81        276.14       106.01 o                         
   5   0   1       3692.55       4737.36       257.14 o                         
   7   0   1      23986.65      23681.70       712.70 o                         
   9   0   1      17128.76      14421.71       806.81 o                         
  -9   1   1       2265.61       1952.57       400.56 o                         
  -8   1   1       2589.09       2495.65       196.03 o                         
  -7   1   1        319.70        228.53       261.44 o                         
  -6   1   1     122723.66     124442.30       925.83 o                         
  -5   1   1         56.91         22.80        93.81 o                         
  -4   1   1       2488.72       2577.36       118.22 o                         
  -3   1   1        344.12        403.16        33.80 o                         
  -2   1   1       1993.43       2012.28        72.61 o                         
  -1   1   1        871.16       1234.37        32.80 o                         
   1   1   1      14842.43      14777.26       450.56 o                         
   2   1   1       2927.25       3985.65       218.53 o                         
   3   1   1      10863.39      11172.95       226.03 o                         
   4   1   1      27291.56      28864.71       317.44 o                         
   5   1   1       1181.29       1214.17        76.01 o                         
   6   1   1      11195.32      12012.27       326.75 o                         
   7   1   1       2911.48       3093.53       248.83 o                         
   8   1   1        135.32        518.57       220.63 o                         
   9   1   1       1980.92       2190.20       197.23 o                         
  -9   2   1       1615.50       2082.39       271.64 o                         
  -8   2   1      12561.03      12154.19       639.09 o                         
  -7   2   1         15.32        -36.41       284.34 o                         
  -6   2   1         13.19        211.63       211.63 o                         
  -5   2   1       2047.72       2228.71       182.13 o                         
  -4   2   1     100495.73     100166.62       923.03 o                         
  -3   2   1         77.72        138.32        84.81 o                         
  -2   2   1     373274.84     389459.47      1402.70 o                         
  -1   2   1       1283.44       1479.01        75.21 o                         
   0   2   1        485.99        414.46        40.61 o                         
   1   2   1       6891.48       7200.20       375.65 o                         
   2   2   1      40975.05      43433.34       414.76 o                         
   3   2   1      22351.37      22197.79       358.15 o                         
   4   2   1      25067.54      26934.15       474.57 o                         
   5   2   1      34515.99      36998.95       660.59 o                         
   6   2   1       9070.59       8838.03       419.86 o                         
   7   2   1       4403.57       4813.77       384.65 o                         
   8   2   1       5164.30       4901.08       376.75 o                         
   9   2   1       4966.39       4492.12       405.76 o                         
  -9   3   1       2170.10       2008.38       261.64 o                         
  -8   3   1      24246.97      23235.43       869.62 o                         
  -7   3   1         65.94        112.22       271.04 o                         
  -6   3   1       7411.59       7999.31       401.26 o                         
  -5   3   1       4773.69       4993.59       291.84 o                         
  -4   3   1     120915.68     124946.18      1069.05 o                         
  -3   3   1       8873.20       8720.41       250.93 o                         
  -2   3   1     208083.25     208154.05      1046.35 o                         
  -1   3   1        641.18        676.79        47.71 o                         
   0   3   1      41837.84      38988.72       732.60 o                         
   1   3   1      11184.08      11145.95       660.49 o                         
   2   3   1      61479.40      63294.40       544.38 o                         
   3   3   1       3849.34       4190.28       182.93 o                         
   4   3   1      19085.10      20297.92       433.36 o                         
   5   3   1       6859.24       6708.93       338.05 o                         
   6   3   1       3546.16       3821.73       263.84 o                         
   7   3   1        452.99        496.57       293.74 o                         
   8   3   1       7134.10       7537.35       576.38 o                         
   9   3   1         72.38        363.35       399.46 o                         
  -9   4   1        135.78        569.88       438.66 o                         
  -8   4   1        890.22       1191.47       429.96 o                         
  -7   4   1         93.57         58.51       280.84 o                         
  -6   4   1        232.46        400.46       230.53 o                         
  -5   4   1       1792.66       2191.90       170.02 o                         
  -4   4   1      29048.77      30056.08       550.68 o                         
  -3   4   1      10700.69      10211.92       289.14 o                         
  -2   4   1        212.21        219.63        51.41 o                         
  -1   4   1        784.90        808.81        41.71 o                         
   0   4   1      22508.30      22375.91       258.24 o                         
   1   4   1        666.00        721.30        50.61 o                         
   2   4   1      44458.90      44779.62       506.57 o                         
   3   4   1      21471.30      21275.86       399.66 o                         
   4   4   1       9304.56      10178.02       335.95 o                         
   5   4   1      23048.74      24356.59       577.58 o                         
   6   4   1        118.64         15.20       230.63 o                         
   7   4   1       7140.74       7631.16       492.27 o                         
   8   4   1       2467.50       2706.48       259.64 o                         
   9   4   1       1272.09        816.21       500.27 o                         
  -9   5   1        138.76          0.00       491.27 o                         
  -8   5   1      17296.64      15435.55       801.21 o                         
  -7   5   1       5160.70       5748.30       445.36 o                         
  -6   5   1        537.30        801.91       148.82 o                         
  -5   5   1       9084.95      10148.61       404.96 o                         
  -4   5   1      41504.08      43290.12       697.20 o                         
  -3   5   1      17008.46      16688.22       390.15 o                         
  -2   5   1      10725.76      10001.09       278.14 o                         
  -1   5   1      29927.71      27500.82       282.44 o                         
   0   5   1      11846.35      10476.56       264.34 o                         
   1   5   1       6643.18       6665.93       187.93 o                         
   2   5   1     173226.52     181939.70      1138.56 o                         
   3   5   1        130.88        -97.91       136.72 o                         
   4   5   1        647.97        966.53       104.11 o                         
   5   5   1      11365.69      11456.19       452.96 o                         
   6   5   1        553.83       1109.85       149.62 o                         
   7   5   1      14598.05      13243.84       641.79 o                         
   8   5   1       4021.85       3998.96       318.94 o                         
   9   5   1        720.96        986.64       490.07 o                         
  -9   6   1         18.28        346.65       438.46 o                         
  -8   6   1       6284.33       6133.75       447.76 o                         
  -7   6   1       1626.60       1746.74       220.73 o                         
  -6   6   1        589.15        624.79       305.54 o                         
  -5   6   1       2863.92       3174.54       249.73 o                         
  -4   6   1      35710.91      36875.13       684.40 o                         
  -3   6   1       4905.47       5407.95       256.74 o                         
  -2   6   1      48260.04      45256.00       605.78 o                         
  -1   6   1      10139.73       9450.71       193.23 o                         
   0   6   1      57489.12      51610.08       418.26 o                         
   1   6   1      24405.82      23227.73       415.86 o                         
   2   6   1      26468.65      25960.31       459.66 o                         
   3   6   1       7258.30       8037.92       302.64 o                         
   4   6   1       7699.42       8079.82       359.35 o                         
   5   6   1       1781.25       2210.71       157.32 o                         
   6   6   1      29903.77      32438.11       834.32 o                         
   7   6   1      20318.20      19499.51       790.11 o                         
   8   6   1       1521.01       1326.08       448.86 o                         
   9   6   1       5437.32       4267.39       378.25 o                         
  -8   7   1        204.88        265.24       424.06 o                         
  -7   7   1      18527.85      18111.02       793.01 o                         
  -6   7   1      43316.10      43065.89       999.24 o                         
  -5   7   1       4544.23       4731.86       311.24 o                         
  -4   7   1        656.63        816.51       120.32 o                         
  -3   7   1       3884.98       3829.03       251.63 o                         
  -2   7   1        251.85        270.54       154.42 o                         
  -1   7   1      21445.84      20963.82       311.04 o                         
   0   7   1     125969.46     117682.77       959.13 o                         
   1   7   1      27635.31      26276.25       553.68 o                         
   2   7   1        566.21        532.67        87.61 o                         
   3   7   1      47447.29      48711.68       752.10 o                         
   4   7   1       2555.05       2582.36       209.83 o                         
   5   7   1        149.05        125.12       234.03 o                         
   6   7   1       8750.43       8369.36       532.17 o                         
   7   7   1        318.85        287.94       367.05 o                         
   8   7   1        227.08        207.43       454.36 o                         
  -8   8   1         32.90       -285.64       482.37 o                         
  -7   8   1          7.70        -78.01       374.15 o                         
  -6   8   1        302.78        822.31       355.95 o                         
  -5   8   1       5066.02       5777.20       402.26 o                         
  -4   8   1       9954.84      10449.65       474.37 o                         
  -3   8   1        165.86         47.81       212.33 o                         
  -2   8   1       7302.61       6907.46       323.65 o                         
  -1   8   1        123.72         76.71       104.41 o                         
   0   8   1      45993.67      43305.82       566.08 o                         
   1   8   1        577.82        649.59        68.61 o                         
   2   8   1       1874.01       2144.80       175.82 o                         
   3   8   1      20947.52      21922.75       563.68 o                         
   4   8   1      12366.51      13357.16       513.17 o                         
   5   8   1       5548.49       5562.77       428.36 o                         
   6   8   1      16628.06      17381.62       697.20 o                         
   7   8   1        117.10        393.35       408.76 o                         
   8   8   1       1104.46        993.54       509.77 o                         
  -8   9   1        125.67          0.00       526.97 o                         
  -7   9   1       1807.00       1978.48       274.34 o                         
  -6   9   1       5166.44       4669.05       367.25 o                         
  -5   9   1      14648.83      14487.81       644.39 o                         
  -4   9   1        462.96        596.38       149.92 o                         
  -3   9   1      35031.08      36092.42       758.71 o                         
  -2   9   1      31363.67      30797.08       676.79 o                         
  -1   9   1      24926.54      23584.48       446.96 o                         
   0   9   1       2704.51       2634.97       128.82 o                         
   1   9   1       2777.24       2715.18       150.82 o                         
   2   9   1      15647.79      15846.10       490.17 o                         
   3   9   1      19041.81      20314.42       587.98 o                         
   4   9   1      24912.06      25036.48       715.80 o                         
   5   9   1      13202.93      13941.54       637.29 o                         
   6   9   1        923.54        804.51       369.55 o                         
   7   9   1         61.47       -144.12       418.76 o                         
   8   9   1         76.30        383.35       510.97 o                         
  -7  10   1        324.52       -220.53       468.27 o                         
  -6  10   1        236.19       -368.75       368.75 o                         
  -5  10   1         53.17       -361.65       361.65 o                         
  -4  10   1        812.64        716.90       331.15 o                         
  -3  10   1        368.22        634.19       271.64 o                         
  -2  10   1      16350.97      16688.62       549.68 o                         
  -1  10   1       8497.26       8371.86       416.76 o                         
   0  10   1       4642.50       4981.39       230.63 o                         
   1  10   1        180.39        263.04       227.93 o                         
   2  10   1      10787.04      10227.22       467.47 o                         
   3  10   1        512.29        408.26       256.64 o                         
   4  10   1      42857.36      43819.70      1014.54 o                         
   5  10   1      14933.61      14848.67       692.60 o                         
   6  10   1        202.05        952.83       383.55 o                         
   7  10   1        357.92         31.90       475.67 o                         
  -7  11   1       2851.01       2447.64       351.95 o                         
  -6  11   1        666.56        911.53       444.96 o                         
  -5  11   1      19950.26      20992.52       868.42 o                         
  -4  11   1        948.88       1022.34       219.33 o                         
  -3  11   1      12278.27      11406.09       560.08 o                         
  -2  11   1       1414.51        877.82       308.34 o                         
  -1  11   1      17525.52      17911.09       620.49 o                         
   0  11   1       4003.90       4063.57       218.83 o                         
   1  11   1      28269.15      28151.42       745.90 o                         
   2  11   1      13272.17      14526.92       568.78 o                         
   3  11   1        449.78        550.58       300.74 o                         
   4  11   1        257.05        551.38       350.85 o                         
   5  11   1      11307.26      11164.55       681.49 o                         
   6  11   1       1415.70       1277.78       461.36 o                         
   7  11   1       5274.27       5167.02       383.35 o                         
  -6  12   1       1695.94       2172.10       322.74 o                         
  -5  12   1        202.05        721.20       394.45 o                         
  -4  12   1       3062.42       3291.06       284.34 o                         
  -3  12   1        739.95        975.64       208.93 o                         
  -2  12   1       1764.70       1360.39       203.13 o                         
  -1  12   1        114.22        447.96       289.54 o                         
   0  12   1        641.50        852.62       159.52 o                         
   1  12   1       4286.38       3781.43       248.13 o                         
   2  12   1      19248.45      18622.59       725.50 o                         
   3  12   1       2098.13       2124.50       227.13 o                         
   4  12   1        829.92        533.87       401.16 o                         
   5  12   1        268.22        465.76       449.06 o                         
   6  12   1       1593.09       1603.72       536.67 o                         
  -5  13   1       4824.76       5540.57       466.46 o                         
  -4  13   1       1203.74        784.11       479.77 o                         
  -3  13   1       5879.10       5499.77       444.06 o                         
  -2  13   1       4158.49       5007.20       405.46 o                         
  -1  13   1       6647.10       7078.78       538.07 o                         
   0  13   1          1.50       -250.43       250.43 o                         
   1  13   1      30719.84      29938.86       943.53 o                         
   2  13   1       2764.35       2526.45       263.24 o                         
   3  13   1       7867.80       8763.32       594.48 o                         
   4  13   1       4737.90       4991.79       400.66 o                         
   5  13   1        115.28        596.08       493.47 o                         
  -5  14   1       1667.34       1533.71       563.58 o                         
  -4  14   1        215.57        900.83       451.36 o                         
  -3  14   1        701.34       -148.22       488.07 o                         
  -2  14   1         22.65       1077.35       361.25 o                         
  -1  14   1       4743.00       4525.33       402.66 o                         
   0  14   1      10916.61      11915.76       506.87 o                         
   1  14   1         67.42        538.47       423.96 o                         
   2  14   1        912.31        896.22       250.13 o                         
   3  14   1       3506.46       3757.32       326.65 o                         
   4  14   1        490.52       -335.85       565.98 o                         
  -3  15   1      16704.83      16119.44       920.33 o                         
  -2  15   1        389.30        514.17       489.47 o                         
  -1  15   1       6789.80       6901.36       585.48 o                         
   0  15   1         14.96        293.34       359.95 o                         
   1  15   1        237.77        785.81       463.06 o                         
   2  15   1       3145.47       3526.09       331.65 o                         
   3  15   1      11215.70      10847.71       847.62 o                         
  -1  16   1       1580.20        511.77       647.79 o                         
   0  16   1        976.77        912.73       487.67 o                         
   1  16   1       2623.58       2183.70       358.35 o                         
  -8   0   2       2217.15       2219.41       211.73 o                         
  -6   0   2     142307.84     146678.61      1408.60 o                         
  -4   0   2       3122.95       3248.25       164.42 o                         
  -2   0   2      14065.93      14907.57       198.93 o                         
   0   0   2      64144.75      66507.64       444.46 o                         
   2   0   2      35133.82      39251.56       350.05 o                         
   4   0   2      71449.70      77483.68       764.01 o                         
   6   0   2       1768.91       2007.28       182.73 o                         
   8   0   2          6.48        -67.91       300.94 o                         
  -9   1   2         28.42        105.41       260.04 o                         
  -8   1   2      10911.47       9764.06       389.75 o                         
  -7   1   2       3093.98       2725.28       156.92 o                         
  -6   1   2        254.18        557.28       238.83 o                         
  -5   1   2       1552.08       1876.16       362.35 o                         
  -4   1   2      46397.84      48012.98       405.26 o                         
  -3   1   2       7590.58       7847.89       248.73 o                         
  -2   1   2       9337.78       9015.45       287.14 o                         
  -1   1   2      75855.67      74529.76       528.27 o                         
   0   1   2       2563.68       2486.25        82.71 o                         
   1   1   2      58153.00      55968.28       987.04 o                         
   2   1   2      13452.07      14413.91       211.63 o                         
   3   1   2     110628.77     113337.46      1653.43 o                         
   4   1   2          3.85         68.31       142.32 o                         
   5   1   2      10148.62      10850.31       251.33 o                         
   6   1   2       1419.49       1566.72       100.01 o                         
   7   1   2       9540.32       9760.06       344.95 o                         
   8   1   2       2267.18       2139.60       157.52 o                         
   9   1   2      23647.65      20868.70       661.69 o                         
  -9   2   2        267.55          0.00       444.06 o                         
  -8   2   2      17487.42      16298.87       743.20 o                         
  -7   2   2       1286.90       1347.79       181.63 o                         
  -6   2   2       7562.58       7291.01       401.26 o                         
  -5   2   2      22949.22      23746.30       544.58 o                         
  -4   2   2      19579.76      19024.95       416.96 o                         
  -3   2   2       1632.35       1572.52       104.71 o                         
  -2   2   2     151978.22     155733.56       841.02 o                         
  -1   2   2       2786.64       2824.79       191.23 o                         
   0   2   2      48366.02      44625.00      2853.10 o                         
   1   2   2        392.93        384.05        62.11 o                         
   2   2   2      10105.51      10767.80       219.73 o                         
   3   2   2       2964.16       3556.79       168.72 o                         
   4   2   2       9359.15       9588.93       300.24 o                         
   5   2   2      19995.08      21029.13       516.17 o                         
   6   2   2       1561.33       1658.93       152.02 o                         
   7   2   2      18351.88      20161.90       674.79 o                         
   8   2   2       1089.58       1448.60       193.73 o                         
   9   2   2        531.85         89.21       452.06 o                         
  -9   3   2          7.71       -247.83       446.86 o                         
  -8   3   2       5110.72       4591.34       406.46 o                         
  -7   3   2         44.20        303.54       285.14 o                         
  -6   3   2       1121.85       1209.47       150.02 o                         
  -5   3   2      12428.04      12729.37       421.26 o                         
  -4   3   2         44.36        191.13       140.72 o                         
  -3   3   2      30817.91      29613.62       448.46 o                         
  -2   3   2      35021.16      34541.10       419.26 o                         
  -1   3   2      24273.76      22367.91       489.47 o                         
   0   3   2      16200.65      15026.39       665.79 o                         
   1   3   2      16986.99      15399.74      1303.08 o                         
   2   3   2      16232.29      16577.11       290.24 o                         
   3   3   2       7312.76       7756.38       241.83 o                         
   4   3   2       6543.32       7050.18       276.14 o                         
   5   3   2     104046.52     113485.07      1190.67 o                         
   6   3   2        860.63       1067.15       145.92 o                         
   7   3   2      16798.56      16970.56       649.79 o                         
   8   3   2       5161.55       4636.65       395.15 o                         
   9   3   2        373.19        550.58       479.77 o                         
  -9   4   2       2047.90       1311.78       506.87 o                         
  -8   4   2      21431.41      21478.69       836.52 o                         
  -7   4   2        581.21        830.72       294.74 o                         
  -6   4   2        901.83        610.18       252.74 o                         
  -5   4   2       8400.38       7510.24       389.75 o                         
  -4   4   2      96864.55      96576.83       993.04 o                         
  -3   4   2       9689.89       9562.63       280.34 o                         
  -2   4   2      30571.28      30405.43       424.86 o                         
  -1   4   2      48444.14      43627.57       350.25 o                         
   0   4   2       4383.80       4185.18       112.42 o                         
   1   4   2      30392.01      28126.11      1666.33 o                         
   2   4   2      36858.50      37218.28       466.26 o                         
   3   4   2      25549.53      27067.17       451.96 o                         
   4   4   2        476.36        582.08        88.51 o                         
   5   4   2       1770.19       1854.06       148.82 o                         
   6   4   2      11308.26      11539.10       481.77 o                         
   7   4   2       5994.19       6722.33       474.17 o                         
   8   4   2        308.39       -414.76       414.76 o                         
   9   4   2        936.37        889.62       458.26 o                         
  -9   5   2       2089.91       2284.12       294.14 o                         
  -8   5   2       4793.57       4069.57       290.94 o                         
  -7   5   2        139.85         20.90       311.74 o                         
  -6   5   2        217.62         83.51       230.73 o                         
  -5   5   2       1886.30       1962.17       184.63 o                         
  -4   5   2      56580.10      58346.42       812.31 o                         
  -3   5   2       3592.51       3545.49       214.43 o                         
  -2   5   2       1723.92       1699.74       120.52 o                         
  -1   5   2       2365.73       2195.31       197.53 o                         
   0   5   2       2854.62       2705.38       266.14 o                         
   1   5   2     116559.29     108363.27      6078.45 o                         
   2   5   2      13588.77      14534.42       330.35 o                         
   3   5   2       5946.45       6318.48       258.34 o                         
   4   5   2       9593.07       9432.11       350.55 o                         
   5   5   2       3826.36       3914.04       263.44 o                         
   6   5   2      12103.42      13080.02       522.37 o                         
   7   5   2      25125.46      25361.03       821.31 o                         
   8   5   2       1073.91        368.05       438.36 o                         
   9   5   2       1718.56       1431.50       503.77 o                         
  -9   6   2       2854.67       2141.20       338.05 o                         
  -8   6   2        392.28        750.30       405.56 o                         
  -7   6   2      10964.89      10854.01       636.59 o                         
  -6   6   2      38632.59      38462.05       912.33 o                         
  -5   6   2       5980.94       6215.76       385.15 o                         
  -4   6   2      39266.96      39249.16       709.10 o                         
  -3   6   2      29803.99      29361.28       562.38 o                         
  -2   6   2      16723.58      16481.09       380.55 o                         
  -1   6   2        997.61       1384.29       489.57 o                         
   0   6   2      40946.77      39201.95      2121.50 o                         
   1   6   2      25640.85      24674.63       485.97 o                         
   2   6   2      32719.36      32237.98       514.67 o                         
   3   6   2      20085.28      20440.84       463.76 o                         
   4   6   2        703.69        585.28       209.33 o                         
   5   6   2       6353.62       6190.96       394.95 o                         
   6   6   2       4741.32       5203.62       336.25 o                         
   7   6   2       5473.42       5572.28       413.46 o                         
   8   6   2         23.69       -411.96       411.96 o                         
   9   6   2        254.04        281.04       489.37 o                         
  -8   7   2        362.69        741.70       412.16 o                         
  -7   7   2        700.61        577.68       386.65 o                         
  -6   7   2      12773.59      13142.63       611.79 o                         
  -5   7   2        883.62        710.60       280.24 o                         
  -4   7   2       2131.98       2057.39       142.62 o                         
  -3   7   2       7653.06       7800.69       335.55 o                         
  -2   7   2        143.86        639.89        84.31 o                         
  -1   7   2        714.39        678.99        61.01 o                         
   0   7   2     135075.16     128105.32      4614.34 o                         
   1   7   2       5848.66       5799.81       181.63 o                         
   2   7   2        882.11       1014.34       107.71 o                         
   3   7   2      42153.71      42209.97       718.30 o                         
   4   7   2       4549.13       4254.89       322.14 o                         
   5   7   2        340.64         95.41       264.04 o                         
   6   7   2       8524.33       9505.22       534.87 o                         
   7   7   2       5729.97       5569.47       464.16 o                         
   8   7   2        742.86        659.89       432.56 o                         
  -8   8   2        970.46        766.31       512.87 o                         
  -7   8   2      12058.22      10880.21       702.20 o                         
  -6   8   2      13466.14      13007.21       648.19 o                         
  -5   8   2       4552.98       5040.40       393.45 o                         
  -4   8   2       2061.35       2228.21       162.52 o                         
  -3   8   2      32653.29      32203.68       674.89 o                         
  -2   8   2      36531.77      32553.73       636.69 o                         
  -1   8   2       8902.81       9006.35       523.87 o                         
   0   8   2      23655.32      23397.05       356.95 o                         
   1   8   2        566.29        560.18       117.92 o                         
   2   8   2       4847.83       5434.96       296.04 o                         
   3   8   2      59551.98      58352.11       913.33 o                         
   4   8   2      10753.87      11698.03       500.57 o                         
   5   8   2        461.15        570.48       306.74 o                         
   6   8   2        131.66       -215.23       351.05 o                         
   7   8   2       3000.15       3136.04       289.54 o                         
   8   8   2        887.69        972.74       476.57 o                         
  -8   9   2       1437.15       1003.24       604.18 o                         
  -7   9   2       1618.95       1290.88       504.27 o                         
  -6   9   2       3230.82       3164.14       285.04 o                         
  -5   9   2        403.59        654.89       327.85 o                         
  -4   9   2        278.51        431.66       251.74 o                         
  -3   9   2       2125.95       1870.76       162.52 o                         
  -2   9   2      34507.63      32023.86       691.60 o                         
  -1   9   2      22628.88      21294.26       519.67 o                         
   0   9   2       3681.34       3255.75       170.22 o                         
   1   9   2      17988.00      17933.50       354.05 o                         
   2   9   2       2367.89       2687.47       187.63 o                         
   3   9   2       3983.16       3514.09       278.24 o                         
   4   9   2      22689.92      22815.27       721.40 o                         
   5   9   2      22607.36      23975.43       768.91 o                         
   6   9   2       6898.48       7275.31       524.37 o                         
   7   9   2        399.26        525.27       410.56 o                         
   8   9   2       4905.84       4258.79       379.35 o                         
  -7  10   2       3260.84       3242.35       307.64 o                         
  -6  10   2        235.47        131.42       416.56 o                         
  -5  10   2      10360.29      10976.83       616.79 o                         
  -4  10   2        159.26        -19.00       318.54 o                         
  -3  10   2       5268.22       5478.86       389.65 o                         
  -2  10   2      34453.81      33656.38       773.51 o                         
  -1  10   2      54043.32      53663.87       947.03 o                         
   0  10   2       1966.14       1903.36       111.92 o                         
   1  10   2       5684.16       5741.10       359.25 o                         
   2  10   2       1998.52       1983.88       172.22 o                         
   3  10   2       1946.10       2129.00       183.43 o                         
   4  10   2      11021.24      11406.39       572.18 o                         
   5  10   2      12088.16      11752.43       642.69 o                         
   6  10   2       1175.40       1152.16       421.16 o                         
   7  10   2         27.85        483.37       442.96 o                         
  -7  11   2        253.33        734.80       503.37 o                         
  -6  11   2       2071.44       1936.27       294.74 o                         
  -5  11   2         32.06        178.12       409.46 o                         
  -4  11   2      18647.26      20225.21       779.11 o                         
  -3  11   2       3531.27       3264.35       230.53 o                         
  -2  11   2      12555.28      11943.56       537.07 o                         
  -1  11   2       4445.87       4858.68       364.65 o                         
   0  11   2       4482.19       4745.06       261.44 o                         
   1  11   2       9526.14       9962.69       475.87 o                         
   2  11   2      36383.10      36533.78       888.12 o                         
   3  11   2       3588.48       3363.77       275.84 o                         
   4  11   2       7337.44       7627.66       536.37 o                         
   5  11   2       1612.64       1302.88       266.64 o                         
   6  11   2       3064.81       3287.26       311.14 o                         
   7  11   2        171.68       -214.43       539.58 o                         
  -6  12   2          2.31       -494.17       494.17 o                         
  -5  12   2      21905.88      24124.46       957.53 o                         
  -4  12   2       8962.32       8719.51       632.49 o                         
  -3  12   2       1339.25       1624.53       200.33 o                         
  -2  12   2       4446.03       4036.56       349.95 o                         
  -1  12   2       1877.65       1908.47       217.03 o                         
   0  12   2         11.11        103.81       199.13 o                         
   1  12   2      31038.95      32367.90       901.43 o                         
   2  12   2      11965.36      11740.83       608.18 o                         
   3  12   2         72.39        -44.71       331.45 o                         
   4  12   2       1156.97       1464.70       243.33 o                         
   5  12   2       1685.89       1265.98       495.27 o                         
   6  12   2        637.68        743.20       494.27 o                         
  -5  13   2        741.95       -361.35       558.48 o                         
  -4  13   2       2918.41       2936.31       310.84 o                         
  -3  13   2       1343.69       1286.58       460.26 o                         
  -2  13   2        239.28       -143.02       408.76 o                         
  -1  13   2       9574.54       9886.28       604.28 o                         
   0  13   2      15398.58      16049.53       517.17 o                         
   1  13   2       3892.39       3211.15       276.14 o                         
   2  13   2      16132.29      15911.91       720.20 o                         
   3  13   2        114.35        285.64       411.36 o                         
   4  13   2       2095.61       2739.78       293.04 o                         
   5  13   2       3327.05       3531.19       349.15 o                         
  -5  14   2       2261.19       2297.02       339.85 o                         
  -4  14   2        290.19       1166.76       445.96 o                         
  -3  14   2      15788.09      16333.87       859.72 o                         
  -2  14   2       1596.68        973.44       440.66 o                         
  -1  14   2        803.02       1084.65       423.56 o                         
   0  14   2       5388.35       5524.07       328.55 o                         
   1  14   2       2379.36       1891.46       276.74 o                         
   2  14   2        704.20       -251.63       472.07 o                         
   3  14   2      10211.49      10351.64       761.71 o                         
   4  14   2       3626.54       3046.32       366.75 o                         
  -3  15   2        414.18        307.84       539.67 o                         
  -2  15   2       2167.24       2542.45       320.24 o                         
  -1  15   2        754.66        757.11       512.57 o                         
   0  15   2      12809.25      12697.97       581.28 o                         
   1  15   2       3957.98       4482.52       347.15 o                         
   2  15   2        195.09       -292.54       512.97 o                         
   3  15   2        494.52        417.16       538.57 o                         
  -1  16   2       8856.00       9171.48       667.09 o                         
   0  16   2        736.92        671.79       416.26 o                         
   1  16   2         74.72        257.24       556.18 o                         
  -9   0   3       3641.46       3319.66       272.54 o                         
  -7   0   3      32453.16      30402.93       730.20 o                         
  -5   0   3       1810.17       2259.31       146.52 o                         
  -3   0   3     116987.95     119147.97       721.60 o                         
  -1   0   3      16663.33      15423.85       137.12 o                         
   1   0   3      22765.28      22572.64       284.34 o                         
   3   0   3     528130.94     518563.72      1811.95 o                         
   5   0   3       1523.07       3620.80       249.53 o                         
   7   0   3       6030.49       5770.90       427.16 o                         
   9   0   3      33496.49      29262.57      1073.75 o                         
  -9   1   3        995.67       1014.64       190.33 o                         
  -8   1   3       3756.96       4161.48       381.05 o                         
  -7   1   3       2297.91       2230.31       220.43 o                         
  -6   1   3      24693.08      25606.46       878.32 o                         
  -5   1   3        863.16        993.94        68.81 o                         
  -4   1   3      22872.12      23338.75       282.44 o                         
  -3   1   3        189.62        396.36        82.41 o                         
  -2   1   3      23491.53      22999.70       216.33 o                         
  -1   1   3      16307.30      15604.67       305.54 o                         
   0   1   3        399.44        703.80        24.30 o                         
   1   1   3      97529.30      97853.80       958.23 o                         
   2   1   3       7138.36       7334.92       307.74 o                         
   3   1   3      15079.99      16166.85       336.35 o                         
   4   1   3       1845.43       1826.35        89.91 o                         
   5   1   3      34817.43      37775.25      1063.15 o                         
   6   1   3       2734.94       2803.49       156.72 o                         
   7   1   3      23337.41      23503.57       498.77 o                         
   8   1   3         34.19         88.41       219.03 o                         
   9   1   3        520.52        873.92       224.43 o                         
  -9   2   3       1824.62       1157.56       468.37 o                         
  -8   2   3       3939.18       3529.29       319.64 o                         
  -7   2   3       7641.66       7675.87       468.47 o                         
  -6   2   3       5072.59       4826.57       334.25 o                         
  -5   2   3      14319.43      14426.91       430.06 o                         
  -4   2   3         28.79        239.63       113.62 o                         
  -3   2   3      63519.36      61893.51       604.18 o                         
  -2   2   3       8527.16       7790.08       194.43 o                         
  -1   2   3     140034.70     133540.38      2378.03 o                         
   0   2   3      15762.19      14902.37      1278.98 o                         
   1   2   3      24704.29      23145.02      2149.90 o                         
   2   2   3      49024.96      50438.31       479.47 o                         
   3   2   3      32921.83      34978.66       471.77 o                         
   4   2   3       2025.35       2067.49       153.12 o                         
   5   2   3      57075.29      61893.31       875.02 o                         
   6   2   3       3039.89       2868.80       210.33 o                         
   7   2   3      18414.39      19573.82       699.30 o                         
   8   2   3        392.22        379.35       351.65 o                         
   9   2   3       5589.05       5043.70       347.35 o                         
  -9   3   3         27.89         92.31       380.45 o                         
  -8   3   3      25722.85      21934.95       854.42 o                         
  -7   3   3       4456.95       4072.37       342.25 o                         
  -6   3   3        669.38        548.78       244.13 o                         
  -5   3   3        599.46        709.80       116.02 o                         
  -4   3   3        379.83        443.66        83.81 o                         
  -3   3   3       6554.12       6398.59       226.93 o                         
  -2   3   3      28590.88      27966.99       383.95 o                         
  -1   3   3      71364.68      68454.02      1010.64 o                         
   0   3   3      53326.82      48440.64      3022.92 o                         
   1   3   3      12559.12      12161.59       834.62 o                         
   2   3   3        332.64        489.57        55.81 o                         
   3   3   3        974.51        927.33        74.11 o                         
   4   3   3       2634.37       2674.57       166.22 o                         
   5   3   3      12971.39      14300.49       451.66 o                         
   6   3   3         80.51        150.62       238.23 o                         
   7   3   3      12178.01      12650.36       586.98 o                         
   8   3   3       2348.49       1919.27       260.74 o                         
   9   3   3        268.31        155.82       457.06 o                         
  -9   4   3       1337.19       1167.46       265.54 o                         
  -8   4   3        202.02        701.70       371.75 o                         
  -7   4   3        695.77        885.12       181.13 o                         
  -6   4   3       4442.13       4202.98       296.44 o                         
  -5   4   3      56241.89      57221.56       880.22 o                         
  -4   4   3      33400.12      34975.27       601.58 o                         
  -3   4   3       1380.94       1334.69       111.32 o                         
  -2   4   3      24101.30      22182.08       374.95 o                         
  -1   4   3     113454.23     108188.65      2257.11 o                         
   0   4   3       3774.96       3712.12       140.72 o                         
   1   4   3     206125.95     186871.50      7697.47 o                         
   2   4   3       3659.36       3797.13       185.23 o                         
   3   4   3      18685.05      18331.85       389.85 o                         
   4   4   3       1707.49       1648.93       110.92 o                         
   5   4   3      91596.58      94688.37      1157.66 o                         
   6   4   3      11479.44      11439.69       503.67 o                         
   7   4   3      19359.44      20133.70       724.30 o                         
   8   4   3       4954.04       4544.03       333.25 o                         
   9   4   3        274.77       -508.17       508.17 o                         
  -9   5   3       4709.51       4632.04       347.25 o                         
  -8   5   3        645.68        921.43       340.25 o                         
  -7   5   3        215.33       -146.92       316.24 o                         
  -6   5   3       9342.93       9662.24       490.77 o                         
  -5   5   3       5923.72       5941.93       363.95 o                         
  -4   5   3      38825.24      39648.71       679.89 o                         
  -3   5   3        909.50        777.61        83.21 o                         
  -2   5   3       1138.15       1179.16        94.81 o                         
  -1   5   3      10153.49       9426.11       734.50 o                         
   0   5   3       4650.89       4242.49       233.93 o                         
   1   5   3     104284.34      97622.77      4380.71 o                         
   2   5   3         30.15        165.92       110.42 o                         
   3   5   3       6373.99       6975.97       279.24 o                         
   4   5   3        535.40        537.17       183.63 o                         
   5   5   3      23465.66      23036.91       626.49 o                         
   6   5   3       1703.75       1944.27       176.52 o                         
   7   5   3      11704.38      12614.46       647.09 o                         
   8   5   3       6093.03       5635.78       458.56 o                         
   9   5   3       2532.72       2958.11       333.85 o                         
  -9   6   3       2296.39       2467.64       314.04 o                         
  -8   6   3         48.42       -139.42       422.06 o                         
  -7   6   3       1875.97       1693.84       234.13 o                         
  -6   6   3       9049.28       9690.95       517.77 o                         
  -5   6   3      22443.26      23359.75       644.39 o                         
  -4   6   3       7298.13       7197.10       352.15 o                         
  -3   6   3      17681.20      16767.73       430.56 o                         
  -2   6   3       5847.53       5404.75       242.73 o                         
  -1   6   3        686.08       1047.15       214.43 o                         
   0   6   3      18902.13      18216.33       433.66 o                         
   1   6   3     104639.96     101051.55      5332.94 o                         
   2   6   3      10240.45       9813.46       319.14 o                         
   3   6   3      63746.78      65040.75       827.82 o                         
   4   6   3      39077.30      40550.04       736.10 o                         
   5   6   3        780.18        556.58       252.04 o                         
   6   6   3       2856.12       2913.81       215.13 o                         
   7   6   3       5997.05       6072.74       419.16 o                         
   8   6   3       2412.12       2119.19       268.64 o                         
   9   6   3       4304.08       3541.19       374.55 o                         
  -8   7   3        192.40         59.51       433.46 o                         
  -7   7   3       1137.92        776.11       404.36 o                         
  -6   7   3      15224.58      14899.57       618.59 o                         
  -5   7   3       6837.45       7260.01       394.65 o                         
  -4   7   3       7004.92       6628.02       368.65 o                         
  -3   7   3      58852.15      57264.26       832.72 o                         
  -2   7   3         74.55         55.51       143.32 o                         
  -1   7   3      24319.93      23766.91       714.00 o                         
   0   7   3       3082.73       3543.69       151.02 o                         
   1   7   3        582.82        628.89        79.41 o                         
   2   7   3       1175.99        803.21       104.71 o                         
   3   7   3      12689.46      12601.05       433.66 o                         
   4   7   3        181.99        184.03       221.43 o                         
   5   7   3       3986.84       4098.37       303.44 o                         
   6   7   3       1673.46       1645.53       195.23 o                         
   7   7   3        302.39        347.25       376.15 o                         
   8   7   3         38.33        549.58       416.46 o                         
  -8   8   3       2022.40       1579.02       311.04 o                         
  -7   8   3       2505.31       2600.96       250.43 o                         
  -6   8   3      28787.88      27456.02       854.92 o                         
  -5   8   3       2009.03       2008.48       193.73 o                         
  -4   8   3       1017.25        765.81       153.92 o                         
  -3   8   3      55135.88      54426.87       886.02 o                         
  -2   8   3      15934.47      15863.10       470.87 o                         
  -1   8   3      25754.87      25123.59       384.45 o                         
   0   8   3      38924.70      36774.12      1055.65 o                         
   1   8   3       4435.62       3921.35       191.23 o                         
   2   8   3      13081.61      12667.16       415.36 o                         
   3   8   3      51106.07      50713.86       845.62 o                         
   4   8   3      30440.80      33172.41       757.91 o                         
   5   8   3        892.96       1294.58       175.82 o                         
   6   8   3       8934.85       8706.21       598.38 o                         
   7   8   3       2567.31       2526.95       279.34 o                         
   8   8   3       2648.79       2837.49       311.84 o                         
  -8   9   3       8880.69       9548.43       612.09 o                         
  -7   9   3      10321.33       9790.26       694.90 o                         
  -6   9   3         74.66        356.75       352.05 o                         
  -5   9   3        182.19        321.54       313.94 o                         
  -4   9   3       3987.91       4049.46       301.14 o                         
  -3   9   3       2730.55       2529.95       179.22 o                         
  -2   9   3      27482.85      24897.76       639.89 o                         
  -1   9   3      39630.71      37791.16      1158.66 o                         
   0   9   3         17.59         64.11       133.62 o                         
   1   9   3       8628.67       8385.67       262.44 o                         
   2   9   3         36.54       -115.42       211.83 o                         
   3   9   3        235.59         14.50       239.03 o                         
   4   9   3         98.39       -300.44       300.44 o                         
   5   9   3       1329.10       1566.62       204.63 o                         
   6   9   3       5609.04       6115.25       471.77 o                         
   7   9   3       7647.86       6941.77       521.77 o                         
   8   9   3        462.49       1074.45       511.57 o                         
  -7  10   3       4458.58       3818.53       350.85 o                         
  -6  10   3        173.00        475.97       366.35 o                         
  -5  10   3         93.55        -22.60       354.45 o                         
  -4  10   3      14922.80      14223.68       615.89 o                         
  -3  10   3        356.40        569.18       147.22 o                         
  -2  10   3      45970.09      44152.54       897.72 o                         
  -1  10   3      25892.96      25671.57       670.09 o                         
   0  10   3       8219.01       8036.42       309.64 o                         
   1  10   3        110.41        185.93       255.34 o                         
   2  10   3      22402.31      21393.98       636.69 o                         
   3  10   3        217.35        135.02       265.84 o                         
   4  10   3       6587.34       6896.36       510.47 o                         
   5  10   3      10556.56      10127.41       631.19 o                         
   6  10   3      14985.51      15771.49       810.41 o                         
   7  10   3        311.66        262.04       476.97 o                         
  -7  11   3       5564.75       4918.88       392.05 o                         
  -6  11   3        544.28        442.06       453.76 o                         
  -5  11   3      10516.01      11796.74       675.59 o                         
  -4  11   3       4557.47       4262.09       334.75 o                         
  -3  11   3       2305.94       2304.52       211.93 o                         
  -2  11   3        580.22        760.61       277.94 o                         
  -1  11   3      18174.75      17465.53       632.69 o                         
   0  11   3       6992.48       6863.45       421.56 o                         
   1  11   3       5593.50       6088.75       429.36 o                         
   2  11   3          8.11        141.92       285.94 o                         
   3  11   3       6050.68       6875.26       456.46 o                         
   4  11   3        405.11        499.77       313.14 o                         
   5  11   3        320.22        447.46       396.56 o                         
   6  11   3        446.92        488.57       452.86 o                         
   7  11   3        817.01       1524.41       555.18 o                         
  -6  12   3        220.91        494.67       494.67 o                         
  -5  12   3       6004.40       6526.61       537.87 o                         
  -4  12   3      25887.99      26219.35       951.03 o                         
  -3  12   3       2368.96       2640.57       227.73 o                         
  -2  12   3       2723.42       2802.09       217.43 o                         
  -1  12   3       2124.84       2037.68       213.33 o                         
   0  12   3      10799.79      10751.90       462.26 o                         
   1  12   3      13543.42      13281.05       642.59 o                         
   2  12   3      44005.68      45561.94      1056.05 o                         
   3  12   3        296.32        522.57       309.04 o                         
   4  12   3       7115.30       7449.24       509.57 o                         
   5  12   3        243.98        388.65       434.26 o                         
   6  12   3       3130.85       3409.97       340.65 o                         
  -5  13   3       9043.99       8806.53       625.79 o                         
  -4  13   3        940.07        407.76       480.37 o                         
  -3  13   3       6806.30       7985.61       618.59 o                         
  -2  13   3       8706.02       9670.15       595.08 o                         
  -1  13   3       1804.04       2042.08       242.03 o                         
   0  13   3       3306.83       3832.53       252.14 o                         
   1  13   3       2571.33       3574.40       262.14 o                         
   2  13   3          1.65       -377.15       377.15 o                         
   3  13   3        518.88        316.24       403.16 o                         
   4  13   3       2500.15       2890.50       315.84 o                         
   5  13   3        282.57       1121.36       502.87 o                         
  -4  14   3       2859.47       2766.68       338.35 o                         
  -3  14   3       2586.88       2658.47       313.64 o                         
  -2  14   3       3254.95       3308.16       300.54 o                         
  -1  14   3       1957.89       1172.26       482.37 o                         
   0  14   3      21944.64      22160.48       647.29 o                         
   1  14   3        287.05        438.46       422.76 o                         
   2  14   3       3124.21       2517.45       300.64 o                         
   3  14   3         62.23         91.21       437.66 o                         
   4  14   3      10910.25      10628.98       707.20 o                         
  -3  15   3       6986.96       6786.64       540.88 o                         
  -2  15   3        304.11        257.74       475.67 o                         
  -1  15   3        807.99        790.71       526.37 o                         
   0  15   3        867.73        556.18       371.35 o                         
   1  15   3         30.71       -488.87       488.87 o                         
   2  15   3        257.12       -131.02       470.17 o                         
   3  15   3       1234.99       1601.42       319.94 o                         
  -1  16   3         51.30       -256.04       579.48 o                         
   0  16   3       6564.74       6522.21       346.85 o                         
   1  16   3       2788.99       3294.66       384.15 o                         
  -8   0   4        203.90        276.54       265.24 o                         
  -6   0   4        809.64        928.03       114.52 o                         
  -4   0   4      50217.93      50519.33       566.08 o                         
  -2   0   4         10.20        112.52        58.61 o                         
   0   0   4      14050.33      14567.23       127.42 o                         
   2   0   4        574.67        920.53        74.41 o                         
   4   0   4      27563.16      27492.12       459.26 o                         
   6   0   4       1832.39       1913.27       153.72 o                         
   8   0   4        648.23        877.22       359.15 o                         
  -9   1   4      10395.93       9171.18       453.76 o                         
  -8   1   4        166.54        -18.40       194.43 o                         
  -7   1   4      11527.15      11067.54       335.05 o                         
  -6   1   4      13064.06      13400.96       307.24 o                         
  -5   1   4       5646.54       5810.01       204.13 o                         
  -4   1   4       4273.26       4310.30       171.42 o                         
  -3   1   4     241070.84     248136.41       811.71 o                         
  -2   1   4       7358.81       7451.24       239.93 o                         
  -1   1   4       1046.33       1159.86        91.11 o                         
   0   1   4        461.99        527.57        24.00 o                         
   1   1   4      15446.48      15493.96       377.05 o                         
   2   1   4        945.03        931.03        56.61 o                         
   3   1   4     228247.44     237159.88      1028.14 o                         
   4   1   4       1084.59       1195.67        71.81 o                         
   5   1   4       1191.95       1725.44        93.71 o                         
   6   1   4       5049.08       5128.61       486.77 o                         
   7   1   4      12031.05      11996.87       383.45 o                         
   8   1   4        884.10        935.43       169.02 o                         
   9   1   4       7363.42       6935.87       769.11 o                         
  -9   2   4       1432.56       1993.08       250.23 o                         
  -8   2   4       9079.62       9007.95       547.08 o                         
  -7   2   4      18129.33      17372.42       618.69 o                         
  -6   2   4       4879.46       4701.55       325.65 o                         
  -5   2   4      28147.36      28215.12       572.18 o                         
  -4   2   4         75.79         29.20       126.22 o                         
  -3   2   4       7411.20       7042.38       221.03 o                         
  -2   2   4        687.56        723.20        51.41 o                         
  -1   2   4     177504.41     169223.25      4263.49 o                         
   0   2   4          5.99        122.92        27.60 o                         
   1   2   4     452625.84     487997.16     14578.13 o                         
   2   2   4        140.69        172.72        85.71 o                         
   3   2   4      10091.99      10549.27       273.44 o                         
   4   2   4       8093.92       8834.03       302.04 o                         
   5   2   4      21132.01      22728.76       551.28 o                         
   6   2   4      10666.82      11011.93       478.17 o                         
   7   2   4      26489.79      26608.20       807.01 o                         
   8   2   4       5976.81       5283.13       423.56 o                         
   9   2   4       3246.75       2567.46       308.84 o                         
  -9   3   4       1096.32        906.13       425.06 o                         
  -8   3   4        914.68       1111.45       229.73 o                         
  -7   3   4      14164.58      14035.85       615.69 o                         
  -6   3   4       2932.25       2972.31       223.03 o                         
  -5   3   4      35577.28      36526.18       683.90 o                         
  -4   3   4       6680.90       6544.91       279.14 o                         
  -3   3   4      10024.64       9188.88       265.84 o                         
  -2   3   4       1817.04       1796.85       123.52 o                         
  -1   3   4     323256.38     313827.78      9015.05 o                         
   0   3   4      31104.29      28960.13      1997.38 o                         
   1   3   4     109173.23     102149.11      6632.42 o                         
   2   3   4       7631.86       7699.37       221.53 o                         
   3   3   4      36581.54      37194.77       530.17 o                         
   4   3   4        214.22        188.13       152.82 o                         
   5   3   4      79505.60      80775.23      1047.45 o                         
   6   3   4       7629.34       8145.33       436.36 o                         
   7   3   4       9244.40       9543.73       560.08 o                         
   8   3   4        583.33        877.92       367.75 o                         
   9   3   4        596.63        927.03       455.46 o                         
  -9   4   4        485.62        411.76       466.56 o                         
  -8   4   4       7522.75       6379.19       463.96 o                         
  -7   4   4       3321.22       3069.23       248.43 o                         
  -6   4   4       3234.46       3191.34       257.34 o                         
  -5   4   4       3627.40       3738.12       287.94 o                         
  -4   4   4       2153.64       1932.57       152.42 o                         
  -3   4   4      12118.53      11474.50       314.44 o                         
  -2   4   4       5764.17       5413.15       208.43 o                         
  -1   4   4       2900.41       2322.62       208.43 o                         
   0   4   4       3512.34       3046.12       307.34 o                         
   1   4   4      14232.50      13316.65       798.01 o                         
   2   4   4      17876.79      17930.39       349.55 o                         
   3   4   4        530.22        506.27        74.81 o                         
   4   4   4        161.26        370.45       149.72 o                         
   5   4   4      14582.45      15420.54       519.07 o                         
   6   4   4       4922.47       4718.86       312.44 o                         
   7   4   4        739.25        923.63       179.72 o                         
   8   4   4      11235.92      10112.31       674.09 o                         
   9   4   4        140.79        -99.31       447.96 o                         
  -9   5   4        380.11        -99.51       477.37 o                         
  -8   5   4       3529.35       2903.50       271.74 o                         
  -7   5   4       6035.52       5198.22       375.65 o                         
  -6   5   4        372.69        765.11       258.44 o                         
  -5   5   4      71860.48      73128.37      1061.75 o                         
  -4   5   4      13857.95      13797.22       416.86 o                         
  -3   5   4       1107.33       1331.39        93.61 o                         
  -2   5   4      49257.19      46481.07       599.38 o                         
  -1   5   4      22202.97      21141.14      1011.94 o                         
   0   5   4      18886.90      18571.48       858.52 o                         
   1   5   4      45830.09      43483.15      2710.28 o                         
   2   5   4      14968.68      14863.27       347.25 o                         
   3   5   4       3808.72       3823.33       234.13 o                         
   4   5   4      10190.33      10778.10       391.15 o                         
   5   5   4      60486.34      63567.44      1014.04 o                         
   6   5   4        140.06         88.21       254.94 o                         
   7   5   4        791.58       1076.55       200.93 o                         
   8   5   4       4735.05       4432.02       373.45 o                         
   9   5   4        732.11        380.95       507.87 o                         
  -9   6   4       4249.50       4092.07       391.25 o                         
  -8   6   4       1191.41       1201.37       469.97 o                         
  -7   6   4       7284.49       7191.00       516.67 o                         
  -6   6   4       1612.63       1772.85       179.83 o                         
  -5   6   4      25102.96      24545.51       675.29 o                         
  -4   6   4       8694.83       8942.94       376.55 o                         
  -3   6   4       5800.28       5601.38       273.44 o                         
  -2   6   4       1982.24       1816.55       141.72 o                         
  -1   6   4      76073.40      70871.16      1890.56 o                         
   0   6   4       3324.77       3340.56       336.45 o                         
   1   6   4      58889.17      52581.21      2562.26 o                         
   2   6   4      10978.99      11175.65       333.95 o                         
   3   6   4      19543.80      19731.95       484.27 o                         
   4   6   4       1568.34       1615.12       143.62 o                         
   5   6   4      12085.18      11662.42       504.07 o                         
   6   6   4        370.93        783.91       306.54 o                         
   7   6   4       5307.81       5752.70       416.46 o                         
   8   6   4        450.19       -175.12       446.46 o                         
  -8   7   4       1397.15       1342.29       453.36 o                         
  -7   7   4       1133.54        828.02       394.15 o                         
  -6   7   4      22046.35      22565.64       748.40 o                         
  -5   7   4        321.17        735.80       152.12 o                         
  -4   7   4      14272.61      14890.47       490.87 o                         
  -3   7   4      95939.47      94681.16      1087.15 o                         
  -2   7   4      13915.51      12575.35       387.85 o                         
  -1   7   4       3080.38       3152.74       151.72 o                         
   0   7   4       6040.24       5374.95       458.26 o                         
   1   7   4       1080.50       1288.28       318.74 o                         
   2   7   4      28924.48      28695.69       559.28 o                         
   3   7   4      91430.52      91046.06      1072.65 o                         
   4   7   4      38926.97      40014.96       798.11 o                         
   5   7   4        995.29       1221.97       160.32 o                         
   6   7   4       2964.90       3043.12       280.04 o                         
   7   7   4       4007.40       3884.54       351.35 o                         
   8   7   4        352.76        499.97       423.86 o                         
  -8   8   4       1132.12        608.88       491.27 o                         
  -7   8   4       1028.74       1049.25       241.33 o                         
  -6   8   4       2500.37       2562.76       256.54 o                         
  -5   8   4        722.44        724.10       272.14 o                         
  -4   8   4        556.30        270.54       260.34 o                         
  -3   8   4       7508.61       7818.79       383.75 o                         
  -2   8   4       2356.39       1885.36       167.72 o                         
  -1   8   4       2919.29       2927.31       305.14 o                         
   0   8   4          5.94        186.43       110.92 o                         
   1   8   4      14266.26      14220.18       872.02 o                         
   2   8   4       8076.75       8219.04       363.75 o                         
   3   8   4       2240.95       2063.39       165.42 o                         
   4   8   4       2847.68       3295.06       254.94 o                         
   5   8   4        332.04        487.87       309.44 o                         
   6   8   4       7144.10       7088.29       467.77 o                         
   7   8   4       4070.15       4661.85       379.95 o                         
   8   8   4        174.75        101.11       432.96 o                         
  -8   9   4       5804.59       5018.20       400.86 o                         
  -7   9   4       3476.07       3575.20       324.35 o                         
  -6   9   4      11036.86      11497.30       630.09 o                         
  -5   9   4       3087.11       3719.32       325.95 o                         
  -4   9   4       4146.99       4097.47       300.94 o                         
  -3   9   4      14200.29      14054.55       522.37 o                         
  -2   9   4      29561.08      28277.53       671.69 o                         
  -1   9   4      14348.42      14379.50       335.85 o                         
   0   9   4      40917.88      39423.48      1242.27 o                         
   1   9   4       4085.75       3792.83       297.64 o                         
   2   9   4      13507.12      14347.79       485.97 o                         
   3   9   4       5142.60       5738.20       359.25 o                         
   4   9   4       1890.55       2319.82       193.43 o                         
   5   9   4        564.34        505.87       314.04 o                         
   6   9   4      15283.02      15772.29       763.41 o                         
   7   9   4       5981.19       4891.88       399.86 o                         
  -7  10   4      13389.63      12189.30       798.21 o                         
  -6  10   4        547.42        584.88       430.26 o                         
  -5  10   4        372.91        456.46       392.65 o                         
  -4  10   4          2.13       -194.83       275.44 o                         
  -3  10   4       5107.11       5064.70       400.76 o                         
  -2  10   4       1160.37        887.82       164.82 o                         
  -1  10   4      11393.63      11016.73       487.47 o                         
   0  10   4       1120.00       1221.17       105.91 o                         
   1  10   4       5880.12       5731.80       395.96 o                         
   2  10   4        229.83        232.53       244.63 o                         
   3  10   4        643.52        294.44       260.94 o                         
   4  10   4        214.88       -120.62       326.65 o                         
   5  10   4       1462.72       1370.99       241.53 o                         
   6  10   4         11.01       -250.83       429.06 o                         
   7  10   4      11280.34      10129.01       646.89 o                         
  -7  11   4        938.69        873.72       542.58 o                         
  -6  11   4       1242.71       1273.78       482.27 o                         
  -5  11   4       8848.32      10326.14       621.69 o                         
  -4  11   4      18380.26      18871.52       754.80 o                         
  -3  11   4       4203.85       4223.99       339.45 o                         
  -2  11   4      14917.55      14104.66       606.28 o                         
  -1  11   4       2258.29       2448.14       189.93 o                         
   0  11   4      16998.20      16987.06       441.66 o                         
   1  11   4       4123.25       3993.36       314.34 o                         
   2  11   4      20305.45      21214.55       709.40 o                         
   3  11   4        690.04        399.76       357.55 o                         
   4  11   4       4666.05       4914.98       340.95 o                         
   5  11   4       6342.76       8071.92       625.29 o                         
   6  11   4       4328.31       4910.48       338.15 o                         
  -6  12   4        636.49         66.11       474.67 o                         
  -5  12   4       4776.24       5018.20       363.95 o                         
  -4  12   4       2827.52       2821.29       277.04 o                         
  -3  12   4        637.78        180.33       363.45 o                         
  -2  12   4         21.83          0.00       297.84 o                         
  -1  12   4        804.64       1067.45       183.03 o                         
   0  12   4        200.71        315.54       214.63 o                         
   1  12   4         40.48        243.43       172.92 o                         
   2  12   4       1544.49       1763.55       223.73 o                         
   3  12   4       1321.15       1688.73       215.73 o                         
   4  12   4        273.62        743.90       414.96 o                         
   5  12   4       3257.05       3001.42       326.05 o                         
   6  12   4       2521.03       2579.66       342.75 o                         
  -5  13   4        632.33       1128.56       296.64 o                         
  -4  13   4      18108.32      18791.51       909.73 o                         
  -3  13   4         17.90        493.07       343.35 o                         
  -2  13   4       3612.22       3657.51       260.54 o                         
  -1  13   4          0.92        307.04       328.05 o                         
   0  13   4       6553.27       6237.97       308.44 o                         
   1  13   4         22.98       -395.56       395.56 o                         
   2  13   4       8906.54       9513.42       635.29 o                         
   3  13   4         89.11         80.21       400.86 o                         
   4  13   4      20500.27      22294.50       969.53 o                         
   5  13   4        294.76          0.00       546.68 o                         
  -4  14   4        390.42        167.22       542.38 o                         
  -3  14   4       2587.41       3012.12       326.25 o                         
  -2  14   4       2009.87       2207.61       280.04 o                         
  -1  14   4        665.74        934.23       418.56 o                         
   0  14   4       1699.87       1881.46       198.53 o                         
   1  14   4          9.49        554.68       392.15 o                         
   2  14   4       1468.45       1145.06       452.66 o                         
   3  14   4       1871.18       1202.17       562.48 o                         
   4  14   4        211.93        -34.80       523.87 o                         
  -3  15   4         17.46        446.86       477.57 o                         
  -2  15   4       9752.29      11408.59       790.11 o                         
  -1  15   4         69.35       -159.32       475.77 o                         
   0  15   4      16316.46      17017.87       679.69 o                         
   1  15   4        910.24       1128.56       534.67 o                         
   2  15   4       1862.32       1591.02       574.08 o                         
   3  15   4        132.39       -531.97       572.88 o                         
   0  16   4        577.78        253.44       421.96 o                         
  -9   0   5      33714.70      29705.63       989.54 o                         
  -7   0   5        397.79        209.13       249.83 o                         
  -5   0   5      15930.59      16526.40       399.16 o                         
  -3   0   5     509739.00     547859.69      1817.35 o                         
  -1   0   5      73294.36      71172.90       850.82 o                         
   1   0   5      25479.83      25521.65       654.79 o                         
   3   0   5     170314.83     171150.11      1022.54 o                         
   5   0   5        183.40        229.03       166.92 o                         
   7   0   5      28263.12      27299.10       773.01 o                         
   9   0   5        129.51        -58.31       432.86 o                         
  -9   1   5          0.57       -217.23       285.54 o                         
  -8   1   5        287.71        326.75       202.93 o                         
  -7   1   5       9201.14       9454.92       314.24 o                         
  -6   1   5        750.15        960.73        82.11 o                         
  -5   1   5      66280.19      67500.19      1742.34 o                         
  -4   1   5         21.75         16.00        78.91 o                         
  -3   1   5      14696.85      15799.50       989.54 o                         
  -2   1   5       7934.28       7893.80       440.96 o                         
  -1   1   5     117637.75     113513.19       689.20 o                         
   0   1   5       6356.24       5881.92        89.31 o                         
   1   1   5     127461.50     126691.62      1448.90 o                         
   2   1   5      20051.91      21171.25       338.85 o                         
   3   1   5       2702.68       3114.23       171.42 o                         
   4   1   5      40074.68      41600.18       413.76 o                         
   5   1   5          8.94        483.37       168.42 o                         
   6   1   5      15191.92      16716.12       381.25 o                         
   7   1   5       1599.16       1856.56       132.22 o                         
   8   1   5       4342.75       4198.48       230.63 o                         
   9   1   5        905.78       1055.65       624.09 o                         
  -9   2   5       8083.22       6926.96       505.87 o                         
  -8   2   5        196.10        324.45       292.64 o                         
  -7   2   5      21894.15      21998.96       683.20 o                         
  -6   2   5       9674.29       9338.80       439.76 o                         
  -5   2   5      28549.64      28368.04       573.18 o                         
  -4   2   5       2083.48       2239.01       166.02 o                         
  -3   2   5      13515.02      13595.69       291.84 o                         
  -2   2   5       5652.40       5047.90       168.42 o                         
  -1   2   5      79706.06      75103.34      2318.02 o                         
   0   2   5       2510.92       2307.62       195.83 o                         
   1   2   5     139167.72     138003.70      5605.68 o                         
   2   2   5       3302.18       3547.99       159.72 o                         
   3   2   5      14392.84      15270.32       334.85 o                         
   4   2   5       3632.50       3352.07       223.93 o                         
   5   2   5       8010.72       8314.56       368.85 o                         
   6   2   5       8405.11       8168.14       440.66 o                         
   7   2   5       7288.30       7132.79       484.47 o                         
   8   2   5         52.67        397.26       378.15 o                         
   9   2   5        924.89        985.84       468.47 o                         
  -9   3   5         30.34        444.96       387.95 o                         
  -8   3   5       2911.13       3061.63       243.53 o                         
  -7   3   5      10318.29       9571.53       550.88 o                         
  -6   3   5       1928.73       2184.50       158.02 o                         
  -5   3   5      24968.61      24908.46       569.68 o                         
  -4   3   5       4201.26       4107.17       225.53 o                         
  -3   3   5       1159.50       1057.95        92.91 o                         
  -2   3   5      12924.86      12356.02       269.34 o                         
  -1   3   5       5374.61       4935.49       456.56 o                         
   0   3   5      32344.83      29046.44      1653.03 o                         
   1   3   5      47271.71      45697.85      3850.14 o                         
   2   3   5      15792.45      16521.40       321.64 o                         
   3   3   5      24540.93      25379.63       449.96 o                         
   4   3   5       1096.81       1533.71       134.42 o                         
   5   3   5       6586.26       7908.60       354.85 o                         
   6   3   5      15595.63      16397.48       590.58 o                         
   7   3   5       5770.52       5923.22       390.45 o                         
   8   3   5      21997.73      20558.76       840.52 o                         
   9   3   5         64.53       -460.26       460.26 o                         
  -9   4   5        399.67        686.60       450.06 o                         
  -8   4   5       7530.04       6971.77       457.66 o                         
  -7   4   5      40058.97      39929.36       981.64 o                         
  -6   4   5       2641.37       3087.33       255.24 o                         
  -5   4   5      54778.94      55699.95       871.32 o                         
  -4   4   5        139.13        333.35        86.01 o                         
  -3   4   5      22348.29      20527.76       418.06 o                         
  -2   4   5      11994.51      11620.52       293.14 o                         
  -1   4   5     291363.19     282531.19      5967.13 o                         
   0   4   5      24075.87      22190.19      1110.35 o                         
   1   4   5      27265.42      26621.50      1912.57 o                         
   2   4   5      17711.10      17462.03       355.95 o                         
   3   4   5        282.48        348.45       127.72 o                         
   4   4   5       3329.46       4394.51       256.54 o                         
   5   4   5      59937.06      63813.38       987.54 o                         
   6   4   5       1804.68       1644.63       181.33 o                         
   7   4   5        763.65       1002.14       337.75 o                         
   8   4   5       2197.05       1813.05       290.14 o                         
   9   4   5       1861.75       1421.30       510.97 o                         
  -9   5   5        212.07        -65.81       460.26 o                         
  -8   5   5        283.32        445.46       378.85 o                         
  -7   5   5       8228.94       8015.21       554.88 o                         
  -6   5   5       2050.18       2270.22       199.33 o                         
  -5   5   5      41018.47      41643.09       813.61 o                         
  -4   5   5       1529.63       1666.93       119.62 o                         
  -3   5   5       7789.61       6963.17       281.04 o                         
  -2   5   5       1159.98       1238.47       106.11 o                         
  -1   5   5      90569.77      87088.51      2215.01 o                         
   0   5   5       7204.75       6979.37       293.34 o                         
   1   5   5      46417.36      43603.47      1873.56 o                         
   2   5   5      24719.11      25160.20       463.26 o                         
   3   5   5      13959.25      14579.43       395.35 o                         
   4   5   5      19641.40      21588.30       543.48 o                         
   5   5   5      10101.86      11142.35       481.77 o                         
   6   5   5       3491.45       3417.28       271.14 o                         
   7   5   5        416.88        293.04       366.95 o                         
   8   5   5       3577.07       3065.83       295.44 o                         
  -9   6   5       3906.78       3803.13       350.95 o                         
  -8   6   5       2601.08       2244.91       275.84 o                         
  -7   6   5       2989.79       4201.68       359.55 o                         
  -6   6   5       3607.15       3779.33       271.84 o                         
  -5   6   5       9159.43       9673.04       447.36 o                         
  -4   6   5      29954.25      29522.41       640.59 o                         
  -3   6   5      94095.46      91612.84      1011.84 o                         
  -2   6   5      20428.58      18548.78       425.46 o                         
  -1   6   5      21187.03      21195.95       819.51 o                         
   0   6   5       3255.70       3243.95       138.52 o                         
   1   6   5       2123.58       2078.19       329.15 o                         
   2   6   5      10446.24       9662.44       332.65 o                         
   3   6   5      47183.23      50505.42       764.01 o                         
   4   6   5      13765.47      14387.00       487.57 o                         
   5   6   5       9760.43       9781.56       473.87 o                         
   6   6   5        519.13        510.97       338.05 o                         
   7   6   5         58.68       -351.45       351.45 o                         
   8   6   5        173.19        149.32       419.06 o                         
  -8   7   5        648.81        358.95       427.26 o                         
  -7   7   5       3257.06       3469.38       263.34 o                         
  -6   7   5         42.57       -218.83       338.25 o                         
  -5   7   5       1117.28       1349.29       160.62 o                         
  -4   7   5          8.65         94.91       199.83 o                         
  -3   7   5       3582.41       3183.64       227.73 o                         
  -2   7   5       3723.77       3877.44       254.94 o                         
  -1   7   5        815.85        793.61        65.71 o                         
   0   7   5       4117.17       3999.56       171.42 o                         
   1   7   5        114.97        247.83       102.01 o                         
   2   7   5        331.97        269.14       161.02 o                         
   3   7   5      79012.28      79177.31      1032.14 o                         
   4   7   5      15164.65      15348.03       521.27 o                         
   5   7   5        190.57        606.18       267.74 o                         
   6   7   5       8075.30       7868.49       527.37 o                         
   7   7   5       1835.38       1278.28       499.77 o                         
   8   7   5         80.59        255.54       423.86 o                         
  -8   8   5       1956.27       1160.46       511.67 o                         
  -7   8   5       1081.76       1005.84       249.33 o                         
  -6   8   5      12830.35      12760.58       629.99 o                         
  -5   8   5        131.89        128.82       274.84 o                         
  -4   8   5      23719.71      22886.48       661.99 o                         
  -3   8   5      46297.99      44600.80       827.72 o                         
  -2   8   5      14157.87      12747.87       437.86 o                         
  -1   8   5       1806.42       1868.66       245.03 o                         
   0   8   5      19622.32      18220.03       577.58 o                         
   1   8   5      37296.52      35178.59      1083.75 o                         
   2   8   5       6941.08       6693.33       339.55 o                         
   3   8   5      17738.02      18190.93       558.88 o                         
   4   8   5       1455.77       1377.09       162.72 o                         
   5   8   5       6843.72       7113.39       492.77 o                         
   6   8   5      16455.05      15728.59       720.10 o                         
   7   8   5       7594.15       8380.37       642.19 o                         
   8   8   5         24.58        756.91       466.66 o                         
  -8   9   5        117.82         69.71       514.47 o                         
  -7   9   5       8239.31       8022.52       551.48 o                         
  -6   9   5       1388.41       1622.83       245.03 o                         
  -5   9   5       7455.97       7884.00       522.07 o                         
  -4   9   5        513.89        296.34       279.44 o                         
  -3   9   5        992.39        892.42       147.72 o                         
  -2   9   5       4645.48       4324.60       340.55 o                         
  -1   9   5       1603.22       1752.14       194.73 o                         
   0   9   5       2238.04       2263.21       263.04 o                         
   1   9   5      43886.64      42716.14      1939.37 o                         
   2   9   5        938.59        860.32       144.32 o                         
   3   9   5        639.36        806.81       146.32 o                         
   4   9   5        392.03        506.77       253.34 o                         
   5   9   5       3630.35       3699.71       305.54 o                         
   6   9   5       4608.07       4565.33       362.75 o                         
   7   9   5      13587.53      12046.08       797.81 o                         
  -7  10   5       1536.38       1566.42       300.44 o                         
  -6  10   5       7279.91       7322.12       495.37 o                         
  -5  10   5       9242.03       9490.02       596.58 o                         
  -4  10   5       3665.73       3471.18       289.84 o                         
  -3  10   5        637.19        848.82       312.24 o                         
  -2  10   5      11669.22      11102.04       501.07 o                         
  -1  10   5       1361.16       1428.50       156.92 o                         
   0  10   5      32690.34      32558.43      1371.89 o                         
   1  10   5      19648.87      20020.29       633.59 o                         
   2  10   5      26355.91      25772.78       725.80 o                         
   3  10   5       1612.79       1755.24       188.43 o                         
   4  10   5        303.43        721.60       314.74 o                         
   5  10   5       1238.18       1573.52       236.23 o                         
   6  10   5       1263.38        626.39       486.57 o                         
   7  10   5       2899.56       2580.96       347.65 o                         
  -7  11   5        325.31        140.82       536.17 o                         
  -6  11   5       2367.22       2314.12       304.84 o                         
  -5  11   5        283.67        364.95       405.56 o                         
  -4  11   5        171.62        227.93       364.65 o                         
  -3  11   5        451.86        377.95       308.84 o                         
  -2  11   5       1293.94       1435.60       177.12 o                         
  -1  11   5      15054.14      13817.52       576.78 o                         
   0  11   5       1181.89       1096.85       205.53 o                         
   1  11   5       9559.98      10062.10       500.97 o                         
   2  11   5      10447.79      10086.80       523.07 o                         
   3  11   5        880.56        471.07       346.95 o                         
   4  11   5        674.76        451.26       390.95 o                         
   5  11   5      19442.64      18436.57       900.23 o                         
   6  11   5       1180.11        857.02       500.87 o                         
  -6  12   5       4119.12       3975.85       349.85 o                         
  -5  12   5       1467.08        647.09       486.87 o                         
  -4  12   5      16471.09      15959.42       796.11 o                         
  -3  12   5         73.57        343.65       319.94 o                         
  -2  12   5      17762.33      17060.17       686.80 o                         
  -1  12   5       4434.26       5097.41       383.55 o                         
   0  12   5       2074.62       2362.73       235.73 o                         
   1  12   5       4109.91       5441.96       433.66 o                         
   2  12   5       5917.11       5865.92       413.76 o                         
   3  12   5          3.37       -354.55       377.45 o                         
   4  12   5      18748.28      18495.47       845.22 o                         
   5  12   5       5899.31       6672.93       483.37 o                         
   6  12   5         67.88        886.72       500.37 o                         
  -5  13   5         10.54       -520.37       520.37 o                         
  -4  13   5        400.92       1214.07       451.96 o                         
  -3  13   5         80.31        711.30       395.15 o                         
  -2  13   5       1626.98       1370.59       243.63 o                         
  -1  13   5       3096.83       3291.66       264.84 o                         
   0  13   5         20.22         58.81       364.45 o                         
   1  13   5        317.02        557.38       360.25 o                         
   2  13   5       2314.96       2749.68       255.34 o                         
   3  13   5      11664.33      12877.59       744.20 o                         
   4  13   5       1121.85       1197.87       302.84 o                         
   5  13   5       5565.25       5126.11       404.46 o                         
  -4  14   5       5767.77       5878.42       505.07 o                         
  -3  14   5          4.74       -151.02       497.37 o                         
  -2  14   5       7820.33       8367.86       642.79 o                         
  -1  14   5        175.13        780.51       440.76 o                         
   0  14   5      10734.41      10271.83       483.47 o                         
   1  14   5        959.33        677.29       420.46 o                         
   2  14   5        711.13        873.72       462.36 o                         
   3  14   5       1012.11       1191.87       511.57 o                         
   4  14   5       5237.71       5072.21       446.66 o                         
  -3  15   5       4177.90       4572.34       382.35 o                         
  -2  15   5         31.58       -262.14       499.07 o                         
  -1  15   5        204.75        -64.51       497.47 o                         
   0  15   5        970.60        676.19       365.75 o                         
   1  15   5       1001.93       1146.16       566.28 o                         
   2  15   5       2066.49       1818.65       606.18 o                         
   3  15   5       6075.82       5803.21       458.36 o                         
  -8   0   6        413.46        184.63       295.34 o                         
  -6   0   6       4844.86       5120.21       306.44 o                         
  -4   0   6      44912.91      45409.31       570.88 o                         
  -2   0   6      14777.58      13380.16       244.83 o                         
   0   0   6      33051.24      31579.99       533.67 o                         
   2   0   6      40229.96      40215.29       444.56 o                         
   4   0   6      46061.07      49132.23       654.29 o                         
   6   0   6      55482.46      58033.27       970.73 o                         
   8   0   6        525.34        521.87       332.75 o                         
  -9   1   6      23065.63      22156.78       627.69 o                         
  -8   1   6         68.59        257.64       320.94 o                         
  -7   1   6        666.10        585.68       375.95 o                         
  -6   1   6        254.56        275.44       273.34 o                         
  -5   1   6      17332.15      17945.20       311.74 o                         
  -4   1   6       1530.51       1740.24        90.61 o                         
  -3   1   6     122620.64     123318.15      1644.03 o                         
  -2   1   6       9428.18       9026.36       422.86 o                         
  -1   1   6       2520.09       2355.73        56.71 o                         
   0   1   6       1204.03       1113.95        40.91 o                         
   1   1   6      45090.02      44492.09       343.35 o                         
   2   1   6        754.02        740.70        89.01 o                         
   3   1   6        985.33       1174.16       103.71 o                         
   4   1   6       6410.89       6792.24       237.13 o                         
   5   1   6        514.49        695.40       115.22 o                         
   6   1   6       5228.20       5383.45       243.13 o                         
   7   1   6       3209.92       3008.82       183.13 o                         
   8   1   6        648.77        602.08       202.33 o                         
   9   1   6       1812.80       1332.09       235.83 o                         
  -9   2   6        548.75         82.11       432.16 o                         
  -8   2   6       1463.53       1229.97       206.63 o                         
  -7   2   6      10663.40      10560.37       492.97 o                         
  -6   2   6       1092.78       1123.86       137.42 o                         
  -5   2   6      69901.29      72349.97       904.13 o                         
  -4   2   6       9270.70       9363.90       296.04 o                         
  -3   2   6       5368.36       5651.09       205.43 o                         
  -2   2   6      24594.59      22614.84       335.95 o                         
  -1   2   6       3015.14       3176.14        91.41 o                         
   0   2   6      61232.20      56411.84      2045.18 o                         
   1   2   6      12660.92      11949.36       786.61 o                         
   2   2   6      63945.23      68187.19       629.79 o                         
   3   2   6        322.13        438.76        68.21 o                         
   4   2   6       9925.44      11081.14       352.55 o                         
   5   2   6      28938.03      30604.56       650.59 o                         
   6   2   6      17528.55      18524.08       609.98 o                         
   7   2   6        346.68        -98.91       322.04 o                         
   8   2   6      15251.66      15163.91       738.50 o                         
   9   2   6         28.88         32.30       411.76 o                         
  -9   3   6        190.72        322.24       411.16 o                         
  -8   3   6       2461.76       2506.15       240.73 o                         
  -7   3   6      44042.25      45072.67       975.84 o                         
  -6   3   6       2338.99       2651.77       204.93 o                         
  -5   3   6      47680.66      47217.46       769.61 o                         
  -4   3   6       1758.22       1795.35       147.62 o                         
  -3   3   6      12713.00      11977.77       306.24 o                         
  -2   3   6       6707.63       6122.05       199.63 o                         
  -1   3   6      50202.01      46137.12      2107.59 o                         
   0   3   6        479.38        385.55        32.40 o                         
   1   3   6      29326.02      28128.11      2320.82 o                         
   2   3   6       8998.11      10159.31       275.04 o                         
   3   3   6      10675.58      10773.90       313.74 o                         
   4   3   6        982.92       1311.28       124.22 o                         
   5   3   6       1568.79       2010.58       186.63 o                         
   6   3   6        100.09         49.81       255.44 o                         
   7   3   6       1857.78       1591.82       211.43 o                         
   8   3   6       1287.82       1693.24       262.44 o                         
   9   3   6        313.72        233.63       518.17 o                         
  -9   4   6         32.60       -309.54       431.16 o                         
  -8   4   6        304.40       -196.43       373.95 o                         
  -7   4   6       6751.36       6075.95       398.46 o                         
  -6   4   6       4388.15       4065.37       293.44 o                         
  -5   4   6       3699.83       3368.37       234.13 o                         
  -4   4   6       2814.27       3010.72       219.93 o                         
  -3   4   6       3619.83       3263.65       209.23 o                         
  -2   4   6      31954.21      30174.90       462.96 o                         
  -1   4   6      99048.27      96278.98      3243.95 o                         
   0   4   6      25414.26      22724.46      1621.23 o                         
   1   4   6       8492.34       8110.73       603.88 o                         
   2   4   6      38867.78      41055.81       567.78 o                         
   3   4   6        360.65        552.18        87.11 o                         
   4   4   6      26419.55      27534.43       595.58 o                         
   5   4   6       8503.26       9410.31       431.06 o                         
   6   4   6       1272.37       1481.01       172.72 o                         
   7   4   6       1304.95        856.82       393.65 o                         
   8   4   6      20517.84      18551.08       859.62 o                         
   9   4   6       2394.92       2408.14       312.84 o                         
  -9   5   6        878.82       1405.50       474.77 o                         
  -8   5   6       4954.59       4052.96       385.15 o                         
  -7   5   6      17399.07      17938.90       703.50 o                         
  -6   5   6       7872.69       7820.69       446.56 o                         
  -5   5   6       1631.33       1923.07       155.12 o                         
  -4   5   6       3451.17       2912.61       209.63 o                         
  -3   5   6      22531.52      20628.47       452.16 o                         
  -2   5   6       2830.14       2797.69       198.73 o                         
  -1   5   6      79766.57      75946.56      2482.15 o                         
   0   5   6        834.17        725.20        49.71 o                         
   1   5   6      18719.45      18389.56       810.11 o                         
   2   5   6       6592.29       6597.12       272.44 o                         
   3   5   6      10124.16      10491.16       352.85 o                         
   4   5   6      17695.58      18767.91       532.87 o                         
   5   5   6       4144.19       3825.23       282.44 o                         
   6   5   6       4849.95       5388.95       415.56 o                         
   7   5   6        476.01        590.68       203.83 o                         
   8   5   6        142.82        115.82       417.56 o                         
  -9   6   6        213.99       -103.71       511.67 o                         
  -8   6   6         27.60       -389.15       389.15 o                         
  -7   6   6       8408.70       7621.06       522.27 o                         
  -6   6   6       7318.43       8118.43       470.27 o                         
  -5   6   6       4732.46       5195.42       373.45 o                         
  -4   6   6       5611.56       6097.05       332.65 o                         
  -3   6   6      41948.83      40615.95       685.90 o                         
  -2   6   6      17951.72      15864.11       407.66 o                         
  -1   6   6       3991.65       4210.79       166.52 o                         
   0   6   6       4131.01       3966.45       156.32 o                         
   1   6   6        415.64        542.28        79.71 o                         
   2   6   6        300.48        453.26       154.42 o                         
   3   6   6      56825.04      58797.89       843.12 o                         
   4   6   6      61076.23      63032.57       980.34 o                         
   5   6   6        682.73       1224.17       163.52 o                         
   6   6   6      10556.59      11514.70       581.68 o                         
   7   6   6       9229.94       8180.04       627.99 o                         
   8   6   6        302.37        -30.60       455.16 o                         
  -8   7   6        804.63        447.96       429.66 o                         
  -7   7   6        585.76          0.00       380.75 o                         
  -6   7   6       5336.83       5121.41       358.55 o                         
  -5   7   6        172.52        467.57       267.24 o                         
  -4   7   6      13780.27      14281.09       514.97 o                         
  -3   7   6      50166.03      47984.47       804.41 o                         
  -2   7   6      15682.31      15194.61       430.36 o                         
  -1   7   6        179.25        154.42       103.31 o                         
   0   7   6      24422.41      23387.86      1019.24 o                         
   1   7   6       3269.48       3358.57       180.03 o                         
   2   7   6       7047.51       7497.94       328.25 o                         
   3   7   6       6725.20       7076.98       376.95 o                         
   4   7   6        939.93        676.59       157.02 o                         
   5   7   6         94.50        233.43       275.24 o                         
   6   7   6       8904.36       8713.91       593.38 o                         
   7   7   6        812.79        616.79       454.36 o                         
   8   7   6       1090.17       1266.28       284.64 o                         
  -8   8   6        799.71       1254.87       268.54 o                         
  -7   8   6       2415.30       1828.45       279.94 o                         
  -6   8   6         75.52        551.38       315.74 o                         
  -5   8   6      13762.69      14127.27       599.08 o                         
  -4   8   6        405.17        547.38       147.02 o                         
  -3   8   6      39283.33      37622.03       774.41 o                         
  -2   8   6       2136.98       2021.78       144.72 o                         
  -1   8   6       6661.63       6004.54       229.03 o                         
   0   8   6      37445.00      36252.04      1033.94 o                         
   1   8   6      29567.95      29304.88       945.53 o                         
   2   8   6       5443.96       5320.54       321.94 o                         
   3   8   6      26699.10      27386.61       671.79 o                         
   4   8   6        166.15        331.15       266.94 o                         
   5   8   6       2056.64       1903.06       218.43 o                         
   6   8   6      12881.38      11761.94       693.90 o                         
   7   8   6      12566.51      11775.04       768.11 o                         
   8   8   6        792.84       1585.02       528.37 o                         
  -8   9   6       5511.06       4543.03       392.45 o                         
  -7   9   6        139.25        584.58       387.75 o                         
  -6   9   6      10686.49      10136.11       643.09 o                         
  -5   9   6      21454.79      21028.93       778.41 o                         
  -4   9   6       9890.12       9761.46       516.87 o                         
  -3   9   6       1058.40       1114.45       155.72 o                         
  -2   9   6        606.75        223.03       250.13 o                         
  -1   9   6       5025.41       4973.59       241.83 o                         
   0   9   6      16600.98      16783.03       373.05 o                         
   1   9   6      53556.01      53595.75      2590.26 o                         
   2   9   6      16583.68      16648.21       559.48 o                         
   3   9   6       1383.23       1200.77       165.62 o                         
   4   9   6       1556.18       1580.22       193.03 o                         
   5   9   6         10.82       -376.45       376.45 o                         
   6   9   6       2594.87       2758.78       270.84 o                         
   7   9   6       1388.05       1748.84       309.94 o                         
  -7  10   6        214.13        737.30       489.37 o                         
  -6  10   6         22.58          0.00       363.15 o                         
  -5  10   6       7689.87       7821.79       579.68 o                         
  -4  10   6       4943.74       4740.86       374.25 o                         
  -3  10   6       1062.20       1057.25       168.62 o                         
  -2  10   6        321.00        486.17       247.93 o                         
  -1  10   6      34056.66      33518.26       804.51 o                         
   0  10   6         45.21         60.61       173.52 o                         
   1  10   6      35379.76      38530.76       853.42 o                         
   2  10   6      23699.95      23584.68       707.80 o                         
   3  10   6        279.58        422.76       287.74 o                         
   4  10   6        526.00        872.12       337.05 o                         
   5  10   6      19323.42      19488.41       843.42 o                         
   6  10   6        413.23       1139.36       420.26 o                         
   7  10   6       3667.33       4075.07       372.25 o                         
  -7  11   6        174.88         70.51       491.27 o                         
  -6  11   6       3220.03       3112.03       314.54 o                         
  -5  11   6       2143.89       1986.38       267.74 o                         
  -4  11   6      10686.48      12565.05       626.19 o                         
  -3  11   6        267.94        121.82       314.54 o                         
  -2  11   6      14019.87      13202.34       617.49 o                         
  -1  11   6      10020.79       9932.68       550.38 o                         
   0  11   6        231.38        539.78       200.43 o                         
   1  11   6        109.51        347.25       287.24 o                         
   2  11   6      16324.78      15893.11       644.39 o                         
   3  11   6       1869.61       1492.01       226.93 o                         
   4  11   6       3984.31       3685.81       290.34 o                         
   5  11   6       1691.39       1465.70       528.77 o                         
   6  11   6       2038.25       1648.43       323.54 o                         
  -6  12   6        319.94        972.44       498.47 o                         
  -5  12   6       1588.25       1493.71       287.94 o                         
  -4  12   6         43.83       -237.03       389.75 o                         
  -3  12   6        235.35        862.82       333.85 o                         
  -2  12   6       2272.43       2542.55       227.53 o                         
  -1  12   6      28451.44      27964.49       875.52 o                         
   0  12   6       3653.44       3547.29       204.33 o                         
   1  12   6       1323.96       1067.05       363.45 o                         
   2  12   6         11.36        444.86       328.45 o                         
   3  12   6       7956.01       8767.02       584.48 o                         
   4  12   6       5650.94       5343.24       382.35 o                         
   5  12   6      22384.46      24099.65      1022.84 o                         
  -5  13   6       5035.91       4960.79       381.45 o                         
  -4  13   6       4202.50       3834.43       342.45 o                         
  -3  13   6       1439.59       1336.89       482.77 o                         
  -2  13   6      20831.50      19041.25       853.42 o                         
  -1  13   6       2376.57       2238.51       262.24 o                         
   0  13   6       3510.81       3969.35       451.66 o                         
   1  13   6       8813.47       8970.55       604.18 o                         
   2  13   6        299.24        463.96       404.26 o                         
   3  13   6       4686.74       4437.32       333.55 o                         
   4  13   6       5701.65       5495.56       463.06 o                         
   5  13   6         28.32        932.03       506.97 o                         
  -4  14   6       3247.39       4021.46       360.95 o                         
  -3  14   6      13445.93      13675.40       810.11 o                         
  -2  14   6        220.92        432.16       432.16 o                         
  -1  14   6        744.55        368.85       451.26 o                         
   0  14   6       2999.20       3088.03       216.83 o                         
   1  14   6       3592.83       3541.89       332.85 o                         
   2  14   6       5416.67       5706.29       500.97 o                         
   3  14   6      17969.82      19076.55       981.64 o                         
   4  14   6          4.14        361.35       571.38 o                         
  -3  15   6          8.18       -528.57       528.57 o                         
  -2  15   6        156.63        231.13       486.47 o                         
  -1  15   6       3130.85       4296.80       354.35 o                         
   0  15   6      12531.00      12027.97       607.88 o                         
   1  15   6         24.79       1100.45       479.77 o                         
   2  15   6       1394.73       1589.82       328.15 o                         
  -9   0   7      21081.66      19404.20       829.62 o                         
  -7   0   7       1745.26       1666.33       169.22 o                         
  -5   0   7        753.67        803.41        99.71 o                         
  -3   0   7      11863.70      12474.54       280.04 o                         
  -1   0   7      59599.99      58400.52       352.45 o                         
   1   0   7       7209.51       7231.31       298.54 o                         
   3   0   7      34244.18      35041.57       497.87 o                         
   5   0   7       1653.11       2333.22       184.63 o                         
   7   0   7       1063.61       1092.65       184.83 o                         
   9   0   7       2884.37       3048.62       285.64 o                         
  -9   1   7          1.49        185.33       269.54 o                         
  -8   1   7       1136.48       1288.28       270.74 o                         
  -7   1   7       5371.60       5623.08       407.86 o                         
  -6   1   7      16192.71      17314.01       363.05 o                         
  -5   1   7       5745.52       6536.51       208.53 o                         
  -4   1   7      40377.63      41639.19       407.96 o                         
  -3   1   7      12419.87      12230.40       201.93 o                         
  -2   1   7      27606.63      26756.52       261.64 o                         
  -1   1   7       4275.62       3962.05        78.41 o                         
   0   1   7     135715.19     138256.42       927.53 o                         
   1   1   7      15213.49      15106.40       306.14 o                         
   2   1   7       6346.19       6843.85       156.42 o                         
   3   1   7        256.90        380.05        98.91 o                         
   4   1   7      22859.22      23826.81       390.45 o                         
   5   1   7       6941.45       7307.22       242.73 o                         
   6   1   7      65413.43      68068.06      1090.05 o                         
   7   1   7        345.07        297.24       211.73 o                         
   8   1   7        778.17        819.61       271.14 o                         
   9   1   7        844.40       1127.96       304.74 o                         
  -9   2   7       1758.39       1453.10       270.34 o                         
  -8   2   7        691.27        552.68       358.25 o                         
  -7   2   7       7722.25       9108.87       468.27 o                         
  -6   2   7       2986.99       2803.19       243.73 o                         
  -5   2   7      34422.50      35963.20       651.49 o                         
  -4   2   7      12743.36      13774.22       354.55 o                         
  -3   2   7       2041.36       1888.56       145.72 o                         
  -2   2   7       5576.30       5764.90       191.43 o                         
  -1   2   7        122.13        178.82        55.21 o                         
   0   2   7       2721.84       2525.85        91.01 o                         
   1   2   7       1742.01       1764.75        84.71 o                         
   2   2   7      29645.55      31455.38       452.66 o                         
   3   2   7        371.97        468.97        73.31 o                         
   4   2   7      74870.45      78645.14       917.03 o                         
   5   2   7         33.88       -112.32       201.53 o                         
   6   2   7       6564.73       7387.43       412.36 o                         
   7   2   7       2112.66       2150.60       211.93 o                         
   8   2   7       2162.43       2049.08       258.84 o                         
   9   2   7       1901.91        886.72       524.47 o                         
  -9   3   7         39.39       1103.25       410.56 o                         
  -8   3   7      11542.42      10888.32       624.09 o                         
  -7   3   7       1590.43       1653.53       189.73 o                         
  -6   3   7       6773.59       6394.39       395.96 o                         
  -5   3   7       4211.02       4788.27       314.44 o                         
  -4   3   7      14548.69      14410.80       386.25 o                         
  -3   3   7        500.31        439.56        69.71 o                         
  -2   3   7      28549.08      27367.41       418.56 o                         
  -1   3   7      33635.30      31899.24      1266.18 o                         
   0   3   7       9491.27       9309.39       451.36 o                         
   1   3   7        836.63        744.40        47.01 o                         
   2   3   7     182716.50     192741.81      1215.07 o                         
   3   3   7       7205.69       8097.83       300.14 o                         
   4   3   7      23502.86      22979.70       537.47 o                         
   5   3   7       8052.08       8536.69       391.45 o                         
   6   3   7        420.16        641.99       149.02 o                         
   7   3   7        408.52        602.48       344.25 o                         
   8   3   7      26754.57      25940.11       961.23 o                         
   9   3   7       3028.96       2489.65       335.95 o                         
  -9   4   7        141.83        464.66       412.16 o                         
  -8   4   7       2151.42       1464.30       252.24 o                         
  -7   4   7      12873.03      11796.64       610.08 o                         
  -6   4   7       2885.79       3266.85       265.44 o                         
  -5   4   7       7947.50       8758.32       390.05 o                         
  -4   4   7      10062.81       9901.58       362.15 o                         
  -3   4   7       7599.04       6995.27       272.64 o                         
  -2   4   7        359.04        209.43       122.92 o                         
  -1   4   7       1781.55       1633.13       225.53 o                         
   0   4   7      19807.75      18997.34      1101.85 o                         
   1   4   7         36.47        201.13        78.21 o                         
   2   4   7       7038.07       7661.67       282.14 o                         
   3   4   7      13078.32      13269.85       375.85 o                         
   4   4   7       5125.45       5517.67       312.64 o                         
   5   4   7       8212.80       8740.92       436.06 o                         
   6   4   7       3728.80       4233.59       310.34 o                         
   7   4   7        628.31        679.49       346.45 o                         
   8   4   7        604.69          0.00       448.16 o                         
  -9   5   7         88.22          0.00       473.67 o                         
  -8   5   7       3478.12       3577.30       279.44 o                         
  -7   5   7      18200.36      16864.65       697.00 o                         
  -6   5   7       3207.60       3277.86       296.44 o                         
  -5   5   7        147.59        416.36       215.03 o                         
  -4   5   7      12459.50      11945.56       422.36 o                         
  -3   5   7        530.25        497.57        87.61 o                         
  -2   5   7      89905.01      83158.36       866.22 o                         
  -1   5   7      20662.54      19569.62       982.74 o                         
   0   5   7        451.58        635.99       135.02 o                         
   1   5   7      31126.96      28455.86      1775.85 o                         
   2   5   7      19824.29      20931.11       454.96 o                         
   3   5   7       9925.21      10346.24       372.35 o                         
   4   5   7      52938.58      55951.58       888.12 o                         
   5   5   7       1842.49       2050.69       182.03 o                         
   6   5   7       2067.16       2374.63       214.83 o                         
   7   5   7       6730.71       6756.34       432.76 o                         
   8   5   7      11310.25       9924.98       720.90 o                         
  -8   6   7       2006.56       1764.35       268.14 o                         
  -7   6   7       4134.91       4201.68       356.65 o                         
  -6   6   7       6050.44       5891.92       437.36 o                         
  -5   6   7       8503.44       8366.06       427.26 o                         
  -4   6   7       2464.18       2580.86       208.63 o                         
  -3   6   7      27910.13      27002.46       576.88 o                         
  -2   6   7      28065.07      26641.51       535.07 o                         
  -1   6   7      11503.08      11168.85       503.67 o                         
   0   6   7       6614.29       6169.76       450.26 o                         
   1   6   7        355.72        302.74        73.31 o                         
   2   6   7      26825.24      27684.75       547.58 o                         
   3   6   7        121.25        259.94       187.43 o                         
   4   6   7      16310.96      16550.00       538.97 o                         
   5   6   7       3295.00       2975.11       246.63 o                         
   6   6   7       3660.22       3456.78       269.24 o                         
   7   6   7        127.99        615.89       397.56 o                         
   8   6   7       3061.17       2624.77       323.95 o                         
  -8   7   7        635.27        149.92       451.86 o                         
  -7   7   7       1021.80        991.24       410.26 o                         
  -6   7   7       9631.05       9809.36       542.28 o                         
  -5   7   7       6555.96       6275.27       434.76 o                         
  -4   7   7       1817.85       2408.84       204.33 o                         
  -3   7   7      67521.89      62387.18       929.03 o                         
  -2   7   7       8352.89       9600.84       371.95 o                         
  -1   7   7        386.32        496.87       238.93 o                         
   0   7   7      65373.60      60782.65      2028.58 o                         
   1   7   7      22409.24      21383.78       942.63 o                         
   2   7   7        917.41        762.61       120.42 o                         
   3   7   7      13535.88      14817.06       497.37 o                         
   4   7   7       9228.72      10104.41       464.16 o                         
   5   7   7       5428.73       4385.01       351.45 o                         
   6   7   7      23315.44      23376.25       840.92 o                         
   7   7   7      17480.74      15609.67       853.22 o                         
   8   7   7         93.64        974.24       441.86 o                         
  -8   8   7        991.85       1130.66       460.26 o                         
  -7   8   7         47.06        754.40       399.66 o                         
  -6   8   7       6660.09       6458.50       440.16 o                         
  -5   8   7      13044.08      13068.32       606.58 o                         
  -4   8   7        606.07        495.97       260.44 o                         
  -3   8   7        305.27        509.37       226.63 o                         
  -2   8   7         53.69        396.06       187.73 o                         
  -1   8   7       3198.08       3333.66       175.02 o                         
   0   8   7      31825.47      31775.82       833.92 o                         
   1   8   7       6163.05       5979.73       365.05 o                         
   2   8   7        918.90        973.24       133.52 o                         
   3   8   7       1399.02       1319.98       168.72 o                         
   4   8   7       6723.82       7822.79       457.86 o                         
   5   8   7       2033.30       2211.71       222.33 o                         
   6   8   7        480.01        566.48       390.15 o                         
   7   8   7        510.74        509.27       445.36 o                         
  -7   9   7        114.25       -206.03       419.36 o                         
  -6   9   7       3564.32       3144.64       281.34 o                         
  -5   9   7      13115.65      13528.78       644.49 o                         
  -4   9   7       7226.37       7367.52       473.87 o                         
  -3   9   7       6712.21       6552.41       410.26 o                         
  -2   9   7       6148.67       6547.81       385.85 o                         
  -1   9   7       9971.74       9376.80       302.74 o                         
   0   9   7      24443.23      22906.98       666.19 o                         
   1   9   7      32886.64      34028.53      1727.04 o                         
   2   9   7      21018.55      22248.20       663.89 o                         
   3   9   7      14024.10      14701.95       576.78 o                         
   4   9   7        764.22       1028.94       200.83 o                         
   5   9   7       9324.18       9946.68       579.68 o                         
   6   9   7       4498.90       3771.12       319.74 o                         
   7   9   7       1942.22       2191.60       296.84 o                         
  -7  10   7         16.14       -129.12       508.27 o                         
  -6  10   7       2279.20       2189.10       291.34 o                         
  -5  10   7      12546.55      11712.93       660.69 o                         
  -4  10   7      21938.94      21698.52       764.81 o                         
  -3  10   7       5379.94       5239.83       402.56 o                         
  -2  10   7        873.89        676.09       158.52 o                         
  -1  10   7        767.40        435.36       280.64 o                         
   0  10   7       4218.26       4446.42       270.94 o                         
   1  10   7       2593.04       3083.03       240.43 o                         
   2  10   7      15848.74      16077.64       607.58 o                         
   3  10   7       3960.14       4269.29       302.24 o                         
   4  10   7       1676.03       1570.02       209.33 o                         
   5  10   7        644.37        792.01       249.83 o                         
   6  10   7        441.60       -517.07       517.07 o                         
  -6  11   7        544.90        668.19       462.66 o                         
  -5  11   7       4613.88       4587.54       313.84 o                         
  -4  11   7       6764.15       6954.37       545.28 o                         
  -3  11   7        271.60        393.35       296.44 o                         
  -2  11   7       7744.62       7254.11       480.27 o                         
  -1  11   7      47451.97      45510.83      1048.75 o                         
   0  11   7       5980.84       6540.21       308.64 o                         
   1  11   7       5717.38       7013.48       458.06 o                         
   2  11   7       3245.02       3200.34       274.44 o                         
   3  11   7      10522.77      10491.56       605.68 o                         
   4  11   7       1826.78       2108.09       255.94 o                         
   5  11   7      17978.04      18500.07       930.03 o                         
   6  11   7         26.94        467.47       479.27 o                         
  -6  12   7        150.10       1081.65       463.46 o                         
  -5  12   7       4593.76       4635.84       389.55 o                         
  -4  12   7       1630.33       1175.46       445.46 o                         
  -3  12   7        204.73        355.75       374.15 o                         
  -2  12   7      14021.37      13701.01       666.49 o                         
  -1  12   7       4677.27       4678.05       365.35 o                         
   0  12   7        605.12        728.30       233.33 o                         
   1  12   7       3062.34       3331.36       246.43 o                         
   2  12   7         17.45        -45.81       330.15 o                         
   3  12   7       1562.97       1841.66       249.83 o                         
   4  12   7        207.73        371.85       465.66 o                         
   5  12   7        712.92        684.50       514.27 o                         
  -5  13   7       1023.42       1147.16       507.27 o                         
  -4  13   7       3115.32       3021.72       335.65 o                         
  -3  13   7      16995.80      17201.99       812.81 o                         
  -2  13   7       3899.36       3950.25       339.65 o                         
  -1  13   7      11909.63      13824.72       695.70 o                         
   0  13   7          0.18        -85.51       265.64 o                         
   1  13   7       1911.57       2319.22       256.14 o                         
   2  13   7       1324.96       1665.63       260.44 o                         
   3  13   7       8705.10       9355.50       675.49 o                         
   4  13   7       1488.52       1722.64       610.68 o                         
  -4  14   7         57.87       -137.32       463.26 o                         
  -3  14   7       2527.94       2725.88       334.55 o                         
  -2  14   7       1382.81       1257.87       283.14 o                         
  -1  14   7       2483.25       2923.91       300.44 o                         
   0  14   7       5000.83       5376.85       289.34 o                         
   1  14   7       1415.74       1974.57       284.24 o                         
   2  14   7       1428.21       1643.53       294.04 o                         
   3  14   7       3841.27       3497.29       360.55 o                         
  -2  15   7       3234.47       3975.05       364.25 o                         
  -1  15   7        183.22       -524.27       524.27 o                         
   0  15   7        515.12        368.45       564.98 o                         
   1  15   7      15422.66      17508.33       973.14 o                         
   2  15   7        245.26        629.19       513.67 o                         
  -8   0   8        746.18        234.43       354.85 o                         
  -6   0   8      55185.20      58632.96       913.63 o                         
  -4   0   8        906.08        897.32        87.41 o                         
  -2   0   8      31606.69      31461.78       418.26 o                         
   0   0   8     375146.03     389820.94      5779.80 o                         
   2   0   8      43767.25      44079.63       532.57 o                         
   4   0   8      31867.93      32815.86       580.88 o                         
   6   0   8      68532.57      70815.45      1135.46 o                         
   8   0   8       1245.04        871.22       406.36 o                         
  -9   1   8       3437.96       3437.38       201.03 o                         
  -8   1   8        154.37        168.92       226.33 o                         
  -7   1   8       6131.57       5905.12       275.34 o                         
  -6   1   8         84.14        111.22       160.82 o                         
  -5   1   8         37.17         23.40       124.02 o                         
  -4   1   8       5487.05       5213.53       172.02 o                         
  -3   1   8       3605.58       3554.59       307.64 o                         
  -2   1   8      60765.27      58696.36       411.46 o                         
  -1   1   8      11126.54      10786.00       120.92 o                         
   0   1   8      38737.82      37803.66       488.77 o                         
   1   1   8       2863.39       2689.87        76.11 o                         
   2   1   8      29084.26      29324.58       309.44 o                         
   3   1   8      12335.15      12530.34       233.33 o                         
   4   1   8      64515.80      66194.80       589.08 o                         
   5   1   8       1267.94       1355.29       103.71 o                         
   6   1   8       4982.58       5608.38       358.15 o                         
   7   1   8      13528.46      13096.12       427.36 o                         
   8   1   8          8.12        341.35       389.75 o                         
  -9   2   8       2573.99       1965.87       281.14 o                         
  -8   2   8       7127.35       6854.35       438.96 o                         
  -7   2   8        565.02        560.08       286.54 o                         
  -6   2   8      21517.68      23155.32       626.89 o                         
  -5   2   8       2028.09       2220.41       190.43 o                         
  -4   2   8      34604.50      34818.84       569.08 o                         
  -3   2   8      31966.31      31890.34       484.17 o                         
  -2   2   8      16669.45      16013.93       320.74 o                         
  -1   2   8      12272.37      11306.67       254.94 o                         
   0   2   8      33213.30      32267.29      1186.87 o                         
   1   2   8       4816.37       4366.81       147.22 o                         
   2   2   8      66169.76      68296.80       703.60 o                         
   3   2   8      11359.32      11788.24       334.75 o                         
   4   2   8      27486.84      29935.37       601.38 o                         
   5   2   8         19.65         78.91       216.03 o                         
   6   2   8       5603.67       5363.15       415.16 o                         
   7   2   8          9.61        190.13       337.35 o                         
   8   2   8       3819.27       3776.43       299.84 o                         
  -9   3   8         47.42       -204.53       403.86 o                         
  -8   3   8        277.46        -46.31       379.15 o                         
  -7   3   8         99.98       -240.03       296.04 o                         
  -6   3   8        405.00        592.88       239.93 o                         
  -5   3   8      17284.09      17196.29       502.27 o                         
  -4   3   8      21563.75      21480.89       492.07 o                         
  -3   3   8       9133.22       8115.73       282.04 o                         
  -2   3   8      31507.37      30554.95       460.16 o                         
  -1   3   8      18220.93      17474.63       373.75 o                         
   0   3   8       1028.39       1226.67       133.32 o                         
   1   3   8       6004.01       5917.82       151.62 o                         
   2   3   8      14339.50      15036.59       365.05 o                         
   3   3   8        966.32        970.84        98.01 o                         
   4   3   8      26463.75      28035.80       607.48 o                         
   5   3   8       8823.48       9900.88       445.96 o                         
   6   3   8       3353.14       3034.82       235.93 o                         
   7   3   8        637.56        557.98       346.45 o                         
   8   3   8       1171.69       1218.17       270.34 o                         
  -9   4   8         61.93        341.65       386.75 o                         
  -8   4   8      15604.76      14007.75       707.70 o                         
  -7   4   8      14057.79      12731.57       625.99 o                         
  -6   4   8        447.11        291.54       254.04 o                         
  -5   4   8       9510.86       9041.16       407.16 o                         
  -4   4   8      71441.78      72655.00       916.53 o                         
  -3   4   8        625.21        531.17        86.51 o                         
  -2   4   8      67102.51      61049.89       702.90 o                         
  -1   4   8       1826.39       1756.54       251.13 o                         
   0   4   8      23780.54      22896.59      1703.44 o                         
   1   4   8      13252.84      12987.41       999.94 o                         
   2   4   8     185532.67     188957.69      1344.69 o                         
   3   4   8      21033.31      21764.83       500.07 o                         
   4   4   8      11652.17      11375.78       431.86 o                         
   5   4   8       3074.89       3861.34       273.64 o                         
   6   4   8        777.44        869.42       178.32 o                         
   7   4   8        434.84        966.43       373.45 o                         
   8   4   8      20353.47      20648.97       912.53 o                         
  -9   5   8       3099.47       3413.17       333.45 o                         
  -8   5   8       2534.66       2298.42       269.04 o                         
  -7   5   8       3120.68       2958.91       242.13 o                         
  -6   5   8        114.58       -177.52       272.74 o                         
  -5   5   8       1005.48       1181.66       141.72 o                         
  -4   5   8       3419.01       3165.94       209.53 o                         
  -3   5   8       1252.18       1127.56       108.62 o                         
  -2   5   8      56872.62      52421.29       702.80 o                         
  -1   5   8       2106.32       1921.07       106.91 o                         
   0   5   8      28219.09      26104.83      1774.75 o                         
   1   5   8       1404.80       1380.19        75.91 o                         
   2   5   8      33413.04      33849.41       597.98 o                         
   3   5   8        508.90        612.39       113.12 o                         
   4   5   8      26575.61      27851.97       665.69 o                         
   5   5   8      19720.26      20423.74       666.89 o                         
   6   5   8      10384.01      11042.84       580.58 o                         
   7   5   8        848.94        846.42       434.06 o                         
   8   5   8       2342.56       2144.50       314.44 o                         
  -8   6   8       3704.55       3314.06       302.84 o                         
  -7   6   8       3754.01       3435.68       304.74 o                         
  -6   6   8       3712.11       3385.07       267.34 o                         
  -5   6   8      10270.32      10785.10       467.97 o                         
  -4   6   8       2974.30       2865.60       203.63 o                         
  -3   6   8      10661.64      10478.46       395.56 o                         
  -2   6   8      54457.38      52345.38       759.91 o                         
  -1   6   8      18525.52      18748.91       327.45 o                         
   0   6   8      48979.41      46189.22      1949.57 o                         
   1   6   8      35942.36      33443.15      1959.07 o                         
   2   6   8       1018.17       1200.27       119.52 o                         
   3   6   8        198.31        264.94       203.63 o                         
   4   6   8       3703.62       4235.29       331.55 o                         
   5   6   8       6922.05       7213.60       458.66 o                         
   6   6   8      12192.96      12412.43       649.89 o                         
   7   6   8       9545.42      10889.62       678.29 o                         
   8   6   8       1685.86        518.77       530.87 o                         
  -8   7   8       3253.87       3812.83       332.95 o                         
  -7   7   8       1802.95       2174.00       265.04 o                         
  -6   7   8       4877.93       4884.88       392.15 o                         
  -5   7   8        517.85        675.89       156.52 o                         
  -4   7   8      16574.71      17795.07       579.08 o                         
  -3   7   8        420.62        350.45       211.63 o                         
  -2   7   8       3211.88       3292.46       257.34 o                         
  -1   7   8        497.73        481.37       130.02 o                         
   0   7   8       2356.81       2465.14       225.63 o                         
   1   7   8       1826.29       1869.56       227.23 o                         
   2   7   8       5879.83       5999.73       319.54 o                         
   3   7   8       2916.82       2925.31       210.43 o                         
   4   7   8         71.60       -112.82       264.34 o                         
   5   7   8        137.65       -116.82       309.04 o                         
   6   7   8      12370.92      11123.05       641.69 o                         
   7   7   8       4894.76       5764.50       409.56 o                         
  -8   8   8         52.28        326.25       509.67 o                         
  -7   8   8        145.00       -355.25       417.16 o                         
  -6   8   8      27675.72      26927.84       914.53 o                         
  -5   8   8      11081.73      11452.59       588.18 o                         
  -4   8   8        937.96       1071.95       164.12 o                         
  -3   8   8      26558.60      26217.95       678.79 o                         
  -2   8   8       2968.73       3086.63       244.13 o                         
  -1   8   8      17876.13      18687.90       521.57 o                         
   0   8   8      60411.60      59685.70      2362.93 o                         
   1   8   8      20264.74      21208.65      1098.25 o                         
   2   8   8        136.93        108.12       230.13 o                         
   3   8   8       6467.32       6714.03       409.56 o                         
   4   8   8       8079.51       7533.85       460.26 o                         
   5   8   8       5673.73       5665.89       410.96 o                         
   6   8   8       8356.84       9078.56       625.69 o                         
   7   8   8       3009.51       2795.79       326.65 o                         
  -7   9   8        480.17       1102.75       400.96 o                         
  -6   9   8       1371.97       1305.08       246.73 o                         
  -5   9   8       8230.82       8160.64       571.78 o                         
  -4   9   8      15217.37      16608.01       626.09 o                         
  -3   9   8        109.50        179.22       264.24 o                         
  -2   9   8      15222.69      15697.38       553.58 o                         
  -1   9   8        111.04        126.22       176.22 o                         
   0   9   8         44.86        224.03       155.72 o                         
   1   9   8       1813.40       1823.55       116.42 o                         
   2   9   8       1063.13       1043.35       170.02 o                         
   3   9   8       3035.21       3816.53       312.94 o                         
   4   9   8      18157.38      17694.56       712.20 o                         
   5   9   8       1253.09        955.13       412.16 o                         
   6   9   8        116.84        195.93       412.36 o                         
   7   9   8        794.30        806.11       533.17 o                         
  -7  10   8       9510.78      10443.95       774.11 o                         
  -6  10   8         73.90        166.62       408.06 o                         
  -5  10   8      16247.94      15415.34       762.81 o                         
  -4  10   8       8230.58       8519.79       566.68 o                         
  -3  10   8       5508.78       6299.58       443.36 o                         
  -2  10   8       1290.76       1183.96       171.32 o                         
  -1  10   8      15393.86      14665.84       567.58 o                         
   0  10   8         85.53        237.33       185.33 o                         
   1  10   8       7475.45       6568.61       444.06 o                         
   2  10   8       5683.65       5768.50       377.45 o                         
   3  10   8      28117.87      28721.60       843.72 o                         
   4  10   8       2686.21       2577.06       247.33 o                         
   5  10   8       9256.50       8528.29       668.39 o                         
   6  10   8         22.95        154.62       447.16 o                         
  -6  11   8        314.24         61.61       479.27 o                         
  -5  11   8          0.16        380.35       401.06 o                         
  -4  11   8       5077.92       5585.38       434.26 o                         
  -3  11   8       1812.58       1933.07       208.53 o                         
  -2  11   8          5.52        394.85       295.44 o                         
  -1  11   8       1099.36        977.54       191.23 o                         
   0  11   8       2223.52       2601.06       165.12 o                         
   1  11   8        821.26        724.30       336.25 o                         
   2  11   8        700.49        718.40       351.35 o                         
   3  11   8        106.64        -90.21       346.35 o                         
   4  11   8       3355.05       3909.44       335.25 o                         
   5  11   8       4425.89       4576.04       382.55 o                         
   6  11   8        419.20       1131.16       534.37 o                         
  -6  12   8       1932.44       1883.76       650.79 o                         
  -5  12   8       2081.87       2611.96       318.64 o                         
  -4  12   8         15.37       -471.57       471.57 o                         
  -3  12   8      11791.02      11367.88       674.19 o                         
  -2  12   8       8178.63       9152.87       579.58 o                         
  -1  12   8      26981.36      26757.62       905.13 o                         
   0  12   8       1233.41       1307.98       183.13 o                         
   1  12   8       5555.71       5890.82       419.36 o                         
   2  12   8        466.91        472.87       385.55 o                         
   3  12   8       5890.16       5523.37       363.15 o                         
   4  12   8          3.77        677.09       425.56 o                         
   5  12   8       6307.21       7108.89       481.87 o                         
  -5  13   8       1920.20       2327.92       338.95 o                         
  -4  13   8       3328.89       3331.26       353.45 o                         
  -3  13   8       2240.53       2481.75       297.14 o                         
  -2  13   8       1126.50       1233.47       246.93 o                         
  -1  13   8        261.56        897.62       359.95 o                         
   0  13   8        217.02        248.23       606.28 o                         
   1  13   8        627.13        393.25       447.26 o                         
   2  13   8       2682.26       2948.21       292.44 o                         
   3  13   8       2016.02       1442.80       540.58 o                         
   4  13   8        423.89        233.53       517.97 o                         
  -4  14   8        752.18       -209.23       591.88 o                         
  -3  14   8      12844.64      12523.24       883.22 o                         
  -2  14   8       1564.31        954.83       513.37 o                         
  -1  14   8       3587.27       3782.43       328.35 o                         
   0  14   8         62.18        589.08       375.45 o                         
   1  14   8      15491.88      17428.92       897.62 o                         
   2  14   8          2.73        249.83       441.56 o                         
   3  14   8       5196.16       5099.81       424.86 o                         
  -2  15   8         75.00       -340.65       580.08 o                         
  -1  15   8        308.12       -202.33       502.47 o                         
   0  15   8        523.32        488.17       358.15 o                         
   1  15   8         81.36         34.80       591.38 o                         
  -9   0   9        260.98        204.93       383.35 o                         
  -7   0   9       6925.48       7140.99       438.66 o                         
  -5   0   9       8149.04       8746.12       339.85 o                         
  -3   0   9      22619.16      22137.58       416.96 o                         
  -1   0   9      16602.44      16070.04       230.33 o                         
   1   0   9      36209.77      35835.09       731.00 o                         
   3   0   9       5678.47       5847.41       253.54 o                         
   5   0   9      11309.51      11411.99       434.66 o                         
   7   0   9      26931.50      26325.46       820.61 o                         
  -9   1   9       3792.99       3129.44       244.63 o                         
  -8   1   9       5181.81       5426.66       448.06 o                         
  -7   1   9          9.33       -104.01       180.23 o                         
  -6   1   9      65679.67      70079.55      1484.01 o                         
  -5   1   9       4338.92       4710.35       203.83 o                         
  -4   1   9        472.18        524.07       101.31 o                         
  -3   1   9       3973.11       3787.63       303.24 o                         
  -2   1   9      55711.17      56963.42       799.61 o                         
  -1   1   9       2041.57       1938.97        71.01 o                         
   0   1   9     206733.62     207333.11      2931.71 o                         
   1   1   9       1633.34       1728.34        61.91 o                         
   2   1   9       1872.97       2296.02       292.14 o                         
   3   1   9       2149.33       2215.81       115.62 o                         
   4   1   9      31245.26      31908.94       432.66 o                         
   5   1   9       2998.95       3214.35       153.12 o                         
   6   1   9       4601.01       5253.13       279.54 o                         
   7   1   9         10.42        247.43       301.24 o                         
   8   1   9         30.57        315.34       263.14 o                         
  -9   2   9         49.76       -438.56       438.56 o                         
  -8   2   9       7869.90       7257.11       555.88 o                         
  -7   2   9       1443.11       1558.82       171.82 o                         
  -6   2   9       8138.98       8851.23       440.46 o                         
  -5   2   9       1302.56       1216.87       129.82 o                         
  -4   2   9      20224.64      20378.44       462.06 o                         
  -3   2   9        759.61       1039.34        80.81 o                         
  -2   2   9     180179.73     180668.72      1142.96 o                         
  -1   2   9      11121.64      10990.13       408.46 o                         
   0   2   9      44648.73      43724.38      2486.05 o                         
   1   2   9      29425.36      28066.50       972.84 o                         
   2   2   9       2014.71       2045.28       144.92 o                         
   3   2   9      27224.88      27865.47       532.47 o                         
   4   2   9      41023.16      42610.93       723.50 o                         
   5   2   9      16623.37      16932.86       555.88 o                         
   6   2   9       5654.12       5859.72       397.86 o                         
   7   2   9       5460.97       6035.84       463.16 o                         
   8   2   9       5402.91       4687.25       340.45 o                         
  -9   3   9       1501.81       1363.29       485.17 o                         
  -8   3   9      10802.38      10646.78       617.89 o                         
  -7   3   9       1323.94       1169.06       199.53 o                         
  -6   3   9        410.67         61.11       247.13 o                         
  -5   3   9       1871.45       1511.41       145.92 o                         
  -4   3   9     148175.34     149580.89      1300.68 o                         
  -3   3   9      16186.99      15014.49       373.15 o                         
  -2   3   9      28595.17      27131.07       458.46 o                         
  -1   3   9        186.08        236.33        75.81 o                         
   0   3   9      18291.98      16953.56      1019.24 o                         
   1   3   9        342.75        482.27       138.72 o                         
   2   3   9     129199.61     135589.56      1109.75 o                         
   3   3   9       7135.13       7009.38       317.34 o                         
   4   3   9       8430.41      10319.94       393.35 o                         
   5   3   9         86.64        358.35       253.44 o                         
   6   3   9       1135.06        856.62       177.72 o                         
   7   3   9         11.60        -93.11       334.25 o                         
   8   3   9       4023.87       3366.57       334.35 o                         
  -9   4   9         10.74         94.31       432.26 o                         
  -8   4   9         22.47        503.97       350.95 o                         
  -7   4   9       2433.82       1688.63       224.63 o                         
  -6   4   9       1343.13       1783.85       175.02 o                         
  -5   4   9        264.82         53.71       229.33 o                         
  -4   4   9        738.86        499.57       212.23 o                         
  -3   4   9       2440.78       2335.62       167.92 o                         
  -2   4   9      10940.73      10075.80       314.04 o                         
  -1   4   9      21578.83      21140.54       810.91 o                         
   0   4   9       3264.95       3162.14       170.72 o                         
   1   4   9       4332.34       4847.37       427.86 o                         
   2   4   9      45261.62      48115.29       707.50 o                         
   3   4   9      20769.20      20526.46       504.77 o                         
   4   4   9        353.87        245.33       207.83 o                         
   5   4   9      21567.65      22864.28       687.40 o                         
   6   4   9        588.01        483.17       334.45 o                         
   7   4   9       2046.20       2096.29       240.43 o                         
   8   4   9       3337.84       2967.81       326.15 o                         
  -8   5   9      13227.22      13692.60       772.11 o                         
  -7   5   9       6784.97       7150.59       533.57 o                         
  -6   5   9        234.30        401.26       266.84 o                         
  -5   5   9      17655.01      17283.70       585.48 o                         
  -4   5   9      33519.96      34047.43       706.10 o                         
  -3   5   9       4153.34       3553.89       259.44 o                         
  -2   5   9      17882.27      16942.86       436.76 o                         
  -1   5   9       5182.47       4542.43       248.73 o                         
   0   5   9      10571.17      10290.93       406.56 o                         
   1   5   9       7123.54       6902.26       612.29 o                         
   2   5   9      56283.23      58791.47       817.31 o                         
   3   5   9        348.55       1069.75       117.82 o                         
   4   5   9       2476.31       2736.68       243.93 o                         
   5   5   9       7265.94       7674.97       475.67 o                         
   6   5   9       6161.21       6805.45       518.67 o                         
   7   5   9       1778.77       1623.13       264.84 o                         
   8   5   9       3646.43       3757.32       321.54 o                         
  -8   6   9       7928.69       7819.99       513.07 o                         
  -7   6   9       1718.97       1196.57       247.13 o                         
  -6   6   9        606.02        894.62       306.04 o                         
  -5   6   9        648.29        888.52       158.12 o                         
  -4   6   9      25285.79      25369.43       648.09 o                         
  -3   6   9      11566.12      10988.43       410.86 o                         
  -2   6   9      25062.67      24506.21       539.18 o                         
  -1   6   9       5653.52       5493.76       417.36 o                         
   0   6   9      39462.53      38004.78      2096.49 o                         
   1   6   9       2878.04       2629.27       255.04 o                         
   2   6   9       5210.65       5048.00       319.74 o                         
   3   6   9       4985.25       5232.43       331.75 o                         
   4   6   9        941.17        902.93       154.92 o                         
   5   6   9       3857.93       4296.70       329.25 o                         
   6   6   9      28696.31      26798.33       912.93 o                         
   7   6   9      13287.46      13295.05       768.71 o                         
   8   6   9        196.62       1040.14       466.16 o                         
  -8   7   9        994.57       1264.98       458.66 o                         
  -7   7   9       4408.72       3954.45       326.95 o                         
  -6   7   9      33733.92      32473.21       931.83 o                         
  -5   7   9       3073.48       3159.24       232.83 o                         
  -4   7   9        919.05        991.74       157.82 o                         
  -3   7   9       4904.20       5080.81       318.04 o                         
  -2   7   9       3559.84       3624.90       270.64 o                         
  -1   7   9      32121.70      31469.48      1072.75 o                         
   0   7   9      71338.29      69711.90      3447.78 o                         
   1   7   9      19764.95      18268.14       652.59 o                         
   2   7   9       2485.86       2975.71       212.83 o                         
   3   7   9        842.94       1178.06       149.32 o                         
   4   7   9       6184.87       5928.62       436.56 o                         
   5   7   9        432.31        655.09       318.44 o                         
   6   7   9       5148.33       5329.54       446.46 o                         
   7   7   9       1515.90       2120.49       305.44 o                         
  -8   8   9         96.82         33.10       453.36 o                         
  -7   8   9        562.12        195.33       410.96 o                         
  -6   8   9        114.27        770.71       390.15 o                         
  -5   8   9       1134.88       1703.54       195.33 o                         
  -4   8   9        806.00        582.18       289.64 o                         
  -3   8   9         97.42        164.22       236.53 o                         
  -2   8   9      23025.81      22309.30       619.29 o                         
  -1   8   9        319.63        406.96       107.92 o                         
   0   8   9      10206.47      10296.83       624.39 o                         
   1   8   9      15728.86      15048.69       822.71 o                         
   2   8   9       2063.04       2134.20       191.03 o                         
   3   8   9      10494.40      10051.00       509.57 o                         
   4   8   9      16560.09      17300.91       680.69 o                         
   5   8   9         77.53        -44.91       371.95 o                         
   6   8   9       8124.03       7626.26       526.97 o                         
   7   8   9       2800.20       1818.55       607.88 o                         
  -7   9   9       2930.54       3376.17       300.54 o                         
  -6   9   9       6698.80       6215.06       463.26 o                         
  -5   9   9      12445.62      13809.02       634.19 o                         
  -4   9   9       2884.80       2988.92       230.83 o                         
  -3   9   9      15476.93      15766.39       586.28 o                         
  -2   9   9       9225.72       8310.25       447.36 o                         
  -1   9   9       6861.59       6182.96       276.54 o                         
   0   9   9        165.76        629.39       474.37 o                         
   1   9   9       2506.25       2371.13       237.43 o                         
   2   9   9        414.23        572.08       268.14 o                         
   3   9   9      21458.42      21357.17       706.30 o                         
   4   9   9      20704.93      20457.75       803.61 o                         
   5   9   9       2828.61       3337.36       278.24 o                         
   6   9   9        158.61        376.75       420.96 o                         
  -7  10   9        104.67       -529.67       529.67 o                         
  -6  10   9        642.21        936.43       246.83 o                         
  -5  10   9          6.03       -420.66       420.66 o                         
  -4  10   9       2205.90       2322.62       234.83 o                         
  -3  10   9        613.37        771.11       315.54 o                         
  -2  10   9       9001.29       8655.20       485.17 o                         
  -1  10   9       1250.81        748.30       307.84 o                         
   0  10   9        105.18        223.43       358.75 o                         
   1  10   9         34.00        371.95       265.74 o                         
   2  10   9      15359.01      14155.27       613.59 o                         
   3  10   9        228.02        536.77       325.15 o                         
   4  10   9      16331.87      17543.34       780.41 o                         
   5  10   9       5896.60       5833.81       506.97 o                         
   6  10   9        149.36        479.47       260.34 o                         
  -6  11   9       2585.87       2641.97       310.34 o                         
  -5  11   9       8967.79       8700.51       693.20 o                         
  -4  11   9       1378.41       1796.15       264.14 o                         
  -3  11   9      10065.21      10261.43       591.68 o                         
  -2  11   9       4941.98       5089.31       363.35 o                         
  -1  11   9      10459.92      10821.71       589.78 o                         
   0  11   9        322.65        470.57       151.12 o                         
   1  11   9       4783.40       4906.08       359.55 o                         
   2  11   9       6039.04       6770.34       536.87 o                         
   3  11   9       3910.57       3967.85       350.25 o                         
   4  11   9         89.27        534.87       421.16 o                         
   5  11   9       5037.58       4611.04       399.66 o                         
  -5  12   9         57.75       -311.44       453.46 o                         
  -4  12   9       6164.77       7174.90       506.67 o                         
  -3  12   9        205.93        423.96       375.75 o                         
  -2  12   9        511.77        398.06       362.05 o                         
  -1  12   9       2058.17       2003.08       245.43 o                         
   0  12   9        474.93        825.41       178.12 o                         
   1  12   9          2.67        824.11       386.15 o                         
   2  12   9      13595.36      13302.75       698.50 o                         
   3  12   9       1998.36       1958.97       267.74 o                         
   4  12   9       1427.29       1400.69       536.07 o                         
   5  12   9       1410.05       1818.85       309.34 o                         
  -4  13   9        259.40        315.14       460.96 o                         
  -3  13   9       5519.54       5202.42       385.85 o                         
  -2  13   9       2219.62       2196.51       267.84 o                         
  -1  13   9       8035.60       8519.79       678.69 o                         
   0  13   9        453.67        494.67       299.04 o                         
   1  13   9      16813.33      15664.78       833.02 o                         
   2  13   9       1042.58       1920.97       255.74 o                         
   3  13   9        434.34        881.42       457.96 o                         
   4  13   9       2182.35       2500.95       324.45 o                         
  -3  14   9       1087.09       1418.20       548.88 o                         
  -2  14   9        443.05        916.73       490.87 o                         
  -1  14   9        673.17       1329.28       475.77 o                         
   0  14   9       6206.05       6148.15       471.47 o                         
   1  14   9        461.94        311.64       474.67 o                         
   2  14   9       1001.83       1083.75       301.74 o                         
  -8   0  10      10196.37       9817.57       568.68 o                         
  -6   0  10      75638.11      80820.54      1155.16 o                         
  -4   0  10      14854.93      15790.20       422.66 o                         
  -2   0  10      22955.74      23250.53       420.76 o                         
   0   0  10      48204.04      46901.62       396.56 o                         
   2   0  10        125.13        152.92        71.61 o                         
   4   0  10      13691.85      14034.95       435.66 o                         
   6   0  10       6545.79       6870.16       459.96 o                         
   8   0  10        195.29        820.61       356.15 o                         
  -9   1  10        863.34        510.37       319.64 o                         
  -8   1  10       8779.97       9341.90       685.70 o                         
  -7   1  10        888.60        910.33       449.56 o                         
  -6   1  10       7087.29       7549.55       305.34 o                         
  -5   1  10       5407.36       5594.28       223.23 o                         
  -4   1  10       7201.17       6792.44       351.45 o                         
  -3   1  10       9014.02       8929.04       211.33 o                         
  -2   1  10      63709.70      62880.75      1560.52 o                         
  -1   1  10      27237.20      25250.91       312.74 o                         
   0   1  10       2254.59       2182.80        74.21 o                         
   1   1  10      28817.22      27054.16       383.05 o                         
   2   1  10        180.89        233.43        86.01 o                         
   3   1  10      22871.59      24095.95       790.51 o                         
   4   1  10        109.25         20.90       136.02 o                         
   5   1  10       9685.57      10497.26       450.76 o                         
   6   1  10        148.11        138.72       187.33 o                         
   7   1  10      13176.33      12653.86       456.66 o                         
   8   1  10       3177.72       2644.57       196.43 o                         
  -9   2  10       1986.00       2143.50       277.54 o                         
  -8   2  10       6846.72       6728.54       521.57 o                         
  -7   2  10        817.23        513.57       319.84 o                         
  -6   2  10       4513.13       4983.89       367.55 o                         
  -5   2  10         84.55         72.11       188.43 o                         
  -4   2  10      29266.03      29230.56       574.38 o                         
  -3   2  10        583.19        602.78        86.61 o                         
  -2   2  10      37135.43      36447.17       541.18 o                         
  -1   2  10        608.79        662.09        53.11 o                         
   0   2  10        290.38        329.65        69.81 o                         
   1   2  10       3747.75       3761.72       257.04 o                         
   2   2  10       2781.49       2809.69       175.42 o                         
   3   2  10       3410.40       3847.84       242.93 o                         
   4   2  10       4620.40       4958.09       300.54 o                         
   5   2  10          0.31        388.65       238.23 o                         
   6   2  10          9.78        467.77       259.94 o                         
   7   2  10       2906.46       2315.02       253.54 o                         
   8   2  10          0.78        429.46       446.26 o                         
  -9   3  10         20.54        241.93       421.16 o                         
  -8   3  10       5229.73       5297.64       429.16 o                         
  -7   3  10       5953.18       5979.53       465.16 o                         
  -6   3  10       1112.33       1382.69       162.92 o                         
  -5   3  10      10965.28      11177.05       450.76 o                         
  -4   3  10       1783.80       2058.29       160.12 o                         
  -3   3  10       8893.14       7661.57       304.94 o                         
  -2   3  10      18805.57      17148.29       395.96 o                         
  -1   3  10       7872.10       7845.29       503.97 o                         
   0   3  10       7196.71       6900.26       178.02 o                         
   1   3  10       9864.10       9382.50       581.88 o                         
   2   3  10      31220.63      32516.32       582.48 o                         
   3   3  10      27866.26      27653.15       575.78 o                         
   4   3  10        856.55       1070.75       133.72 o                         
   5   3  10      35562.56      36903.73       845.22 o                         
   6   3  10         80.87        498.37       305.54 o                         
   7   3  10       2647.78       2991.52       263.54 o                         
   8   3  10       5178.57       4203.18       350.65 o                         
  -8   4  10       5878.78       5195.92       382.55 o                         
  -7   4  10         96.56        294.84       279.34 o                         
  -6   4  10       1562.60       1779.05       175.72 o                         
  -5   4  10       6342.23       7255.01       399.16 o                         
  -4   4  10      73795.30      75938.66       996.34 o                         
  -3   4  10       6412.21       5641.38       277.04 o                         
  -2   4  10       2508.53       2762.18       204.93 o                         
  -1   4  10       4696.94       4476.22       391.45 o                         
   0   4  10       2854.80       2720.78       138.92 o                         
   1   4  10        131.11         52.91       100.11 o                         
   2   4  10      22207.91      22551.24       521.77 o                         
   3   4  10       1793.99       1952.77       185.03 o                         
   4   4  10       5323.40       5770.80       352.65 o                         
   5   4  10       5618.44       5667.29       446.16 o                         
   6   4  10       5296.20       5743.90       402.86 o                         
   7   4  10        312.43        283.94       373.05 o                         
   8   4  10        540.28        411.46       466.26 o                         
  -8   5  10       4361.35       4940.59       354.15 o                         
  -7   5  10        313.55         45.51       395.15 o                         
  -6   5  10       7146.58       7148.59       473.27 o                         
  -5   5  10        553.13        727.80       262.34 o                         
  -4   5  10      30855.41      31594.09       697.20 o                         
  -3   5  10      14539.86      13961.54       426.86 o                         
  -2   5  10      11784.05      11233.06       373.15 o                         
  -1   5  10      21409.51      20646.07       915.23 o                         
   0   5  10      16367.97      15077.20      1196.47 o                         
   1   5  10      24183.78      24116.36      1159.76 o                         
   2   5  10      13185.86      12507.64       428.16 o                         
   3   5  10       3206.32       3411.67       229.43 o                         
   4   5  10       4469.46       4524.63       287.14 o                         
   5   5  10       7839.84       8451.58       477.67 o                         
   6   5  10       8604.80       8611.20       546.78 o                         
   7   5  10      11493.72      10635.58       686.90 o                         
   8   5  10        339.32        431.66       515.47 o                         
  -8   6  10       1718.66       1180.16       488.37 o                         
  -7   6  10       5359.90       5287.44       433.46 o                         
  -6   6  10      23805.37      24505.61       793.61 o                         
  -5   6  10       2794.36       2859.20       209.43 o                         
  -4   6  10        438.53        417.16       260.94 o                         
  -3   6  10       1544.11       1507.01       140.92 o                         
  -2   6  10       4276.69       4805.37       289.54 o                         
  -1   6  10       3508.07       3905.64       567.78 o                         
   0   6  10      54573.41      53234.21      3354.27 o                         
   1   6  10      10561.44       9813.26       543.48 o                         
   2   6  10       2460.66       2570.36       188.33 o                         
   3   6  10        308.01        403.96       230.93 o                         
   4   6  10        918.11        904.33       168.32 o                         
   5   6  10        291.33        298.94       314.44 o                         
   6   6  10       1218.14       1190.57       453.96 o                         
   7   6  10       1449.60       1072.35       536.77 o                         
  -8   7  10         11.40        125.92       454.16 o                         
  -7   7  10        194.78       -211.13       422.16 o                         
  -6   7  10       4138.32       4359.71       407.56 o                         
  -5   7  10       2295.88       2186.40       203.73 o                         
  -4   7  10        944.55        431.86       267.14 o                         
  -3   7  10       6775.73       6238.27       365.25 o                         
  -2   7  10      12034.35      11257.97       420.96 o                         
  -1   7  10       2296.57       2806.49       152.52 o                         
   0   7  10      69194.90      67890.84      3542.19 o                         
   1   7  10      16980.62      17455.03      1052.05 o                         
   2   7  10       2668.82       2527.05       214.63 o                         
   3   7  10      12965.75      13065.92       514.67 o                         
   4   7  10      15256.53      16901.55       644.89 o                         
   5   7  10        155.43        433.16       353.25 o                         
   6   7  10      11351.43      13067.22       718.60 o                         
   7   7  10       7193.48       6681.83       467.97 o                         
  -7   8  10       5949.81       4795.47       336.35 o                         
  -6   8  10       9480.48      10074.90       654.99 o                         
  -5   8  10       2449.64       2774.49       237.63 o                         
  -4   8  10        183.52        642.99       276.64 o                         
  -3   8  10       7558.66       6380.79       415.86 o                         
  -2   8  10      22286.36      21364.07       616.89 o                         
  -1   8  10       1888.28       1752.04       108.92 o                         
   0   8  10        103.63         47.01       376.95 o                         
   1   8  10        904.69        980.04       154.12 o                         
   2   8  10       4929.26       5527.97       389.85 o                         
   3   8  10      14046.15      14849.87       578.18 o                         
   4   8  10      12538.52      13304.45       635.59 o                         
   5   8  10       1136.81       1019.34       385.85 o                         
   6   8  10       1180.80       1193.87       446.76 o                         
   7   8  10        461.74        465.46       517.17 o                         
  -7   9  10       1492.33       1245.77       515.57 o                         
  -6   9  10       2416.27       2700.28       269.14 o                         
  -5   9  10       2023.67       2408.93       241.53 o                         
  -4   9  10         94.02       -160.22       312.84 o                         
  -3   9  10       1240.71       1300.58       181.23 o                         
  -2   9  10      24644.17      24906.87       722.70 o                         
  -1   9  10       1774.60       1849.26       120.12 o                         
   0   9  10       2378.45       2282.52       127.32 o                         
   1   9  10         60.67         34.10       182.93 o                         
   2   9  10      11120.78      10533.17       499.37 o                         
   3   9  10      11148.16      10523.66       568.68 o                         
   4   9  10      20100.63      21716.52       807.71 o                         
   5   9  10       5678.48       5969.23       478.87 o                         
   6   9  10       2503.82       2944.81       310.14 o                         
  -6  10  10       1714.15       1866.16       282.74 o                         
  -5  10  10       7089.17       6534.81       479.97 o                         
  -4  10  10        815.29        787.81       385.25 o                         
  -3  10  10      12781.07      11619.22       613.19 o                         
  -2  10  10      14649.92      14279.39       634.39 o                         
  -1  10  10       8527.15       8889.14       486.67 o                         
   0  10  10       7247.88       7737.08       370.65 o                         
   1  10  10        689.34        469.07       322.24 o                         
   2  10  10       1516.78       1478.41       212.63 o                         
   3  10  10        427.32        217.33       363.75 o                         
   4  10  10       1776.65       1391.79       472.87 o                         
   5  10  10       3216.19       3193.24       314.64 o                         
   6  10  10       1864.76       1195.77       557.78 o                         
  -6  11  10         44.22       -464.66       464.66 o                         
  -5  11  10        155.67         57.21       439.76 o                         
  -4  11  10      21196.04      21048.83       889.22 o                         
  -3  11  10         12.99       -352.15       352.15 o                         
  -2  11  10       3588.02       3553.69       278.94 o                         
  -1  11  10       9621.19       9031.86       547.68 o                         
   0  11  10        207.92        491.27       205.13 o                         
   1  11  10        216.78        922.33       311.54 o                         
   2  11  10      41564.03      43024.48      1097.35 o                         
   3  11  10       1559.37       1722.44       250.13 o                         
   4  11  10       2323.66       2725.68       296.94 o                         
   5  11  10       4178.88       3790.23       346.95 o                         
  -5  12  10       5107.44       5156.82       359.05 o                         
  -4  12  10       1120.81       1610.82       283.84 o                         
  -3  12  10        463.49        541.68       411.86 o                         
  -2  12  10       5514.22       5075.51       444.36 o                         
  -1  12  10       5119.60       4742.36       422.16 o                         
   0  12  10       1534.38       2788.29       897.32 o                         
   1  12  10      13129.34      13172.53       723.50 o                         
   2  12  10       3530.93       4589.64       372.45 o                         
   3  12  10       1122.72        417.36       449.56 o                         
   4  12  10       3533.21       3610.90       347.95 o                         
  -4  13  10       4252.08       4227.89       361.35 o                         
  -3  13  10        170.62         29.20       448.16 o                         
  -2  13  10       2388.15       2131.70       294.34 o                         
  -1  13  10       1615.83        902.23       466.36 o                         
   0  13  10      15612.27      16682.82       718.50 o                         
   1  13  10       2186.65       2239.41       307.24 o                         
   2  13  10       5687.21       5853.71       492.07 o                         
   3  13  10          0.35       -126.22       432.56 o                         
  -3  14  10       4053.60       4354.21       346.35 o                         
  -2  14  10       2364.56       1470.00       322.64 o                         
  -1  14  10        167.30        997.64       434.26 o                         
   0  14  10       1454.74       1195.57       281.84 o                         
   1  14  10       3809.63       3611.20       356.05 o                         
   2  14  10       1098.91        600.28       589.08 o                         
  -9   0  11       5013.93       4629.14       325.75 o                         
  -7   0  11       8300.20       7898.60       474.97 o                         
  -5   0  11       2231.88       2663.27       187.53 o                         
  -3   0  11      41058.20      42931.37       637.19 o                         
  -1   0  11      27024.94      25508.35       426.46 o                         
   1   0  11      50344.23      48654.36      2066.39 o                         
   3   0  11      90400.01      93367.28      1012.64 o                         
   5   0  11        682.98       1103.65       153.92 o                         
   7   0  11      14066.24      13147.43       681.59 o                         
  -9   1  11          2.33         56.71       309.04 o                         
  -8   1  11       5459.94       5783.80       309.24 o                         
  -7   1  11       2776.28       2943.11       160.92 o                         
  -6   1  11      14613.49      15126.20       409.46 o                         
  -5   1  11        620.06        732.80       128.52 o                         
  -4   1  11       1342.16       1606.42        91.61 o                         
  -3   1  11        576.22        751.30       194.23 o                         
  -2   1  11       5576.01       5322.84       169.92 o                         
  -1   1  11         66.03        -13.70        62.61 o                         
   0   1  11       2231.10       2336.12       128.02 o                         
   1   1  11       6728.94       6931.16       132.92 o                         
   2   1  11       6100.37       6677.83       199.23 o                         
   3   1  11       8155.63       8736.52       248.53 o                         
   4   1  11         30.00       -143.32       143.32 o                         
   5   1  11        686.87        866.92       127.52 o                         
   6   1  11       8356.22       7854.19       348.85 o                         
   7   1  11       6680.58       6538.01       339.65 o                         
   8   1  11         46.90        546.48       266.34 o                         
  -9   2  11        728.01        206.63       480.57 o                         
  -8   2  11       8972.32       9456.71       597.28 o                         
  -7   2  11       5026.26       4712.76       362.35 o                         
  -6   2  11         87.45        238.23       253.64 o                         
  -5   2  11      15602.16      14466.01       498.37 o                         
  -4   2  11        316.56        105.31       189.03 o                         
  -3   2  11      35960.81      36302.45       606.58 o                         
  -2   2  11        576.70        570.58        84.71 o                         
  -1   2  11      36693.05      36585.39      1177.66 o                         
   0   2  11       8043.54       8756.82       353.35 o                         
   1   2  11      16542.54      16471.89       718.90 o                         
   2   2  11      17600.47      16975.96       442.26 o                         
   3   2  11      33544.82      33331.93       646.19 o                         
   4   2  11       7013.35       7091.09       362.25 o                         
   5   2  11      25002.44      25414.74       716.70 o                         
   6   2  11       3812.50       3654.21       268.24 o                         
   7   2  11       6071.35       5669.59       436.16 o                         
   8   2  11       1142.26       1319.08       494.47 o                         
  -8   3  11       6283.68       6068.94       467.06 o                         
  -7   3  11       1450.99       1419.90       212.63 o                         
  -6   3  11       1501.86       1431.10       178.02 o                         
  -5   3  11        957.71       1353.99       148.32 o                         
  -4   3  11      12331.18      11898.05       431.16 o                         
  -3   3  11         57.25        104.31       165.52 o                         
  -2   3  11      17287.98      16950.86       411.96 o                         
  -1   3  11      10439.83      10381.44       230.33 o                         
   0   3  11       2998.52       2966.01       191.43 o                         
   1   3  11       5826.09       5914.52       193.93 o                         
   2   3  11       5406.11       5839.91       294.34 o                         
   3   3  11         31.14        442.26       181.13 o                         
   4   3  11       2288.46       2048.89       160.32 o                         
   5   3  11       2043.45       2465.14       219.63 o                         
   6   3  11        521.62        781.91       351.75 o                         
   7   3  11       4148.89       4056.36       296.24 o                         
   8   3  11       3075.11       2923.81       317.94 o                         
  -8   4  11        329.89         26.70       382.45 o                         
  -7   4  11       3260.96       3448.58       246.63 o                         
  -6   4  11        707.38        694.40       291.24 o                         
  -5   4  11      18586.45      19376.29       624.69 o                         
  -4   4  11      41939.22      42110.56       782.11 o                         
  -3   4  11       4770.31       4701.45       289.34 o                         
  -2   4  11        736.86        685.50        94.21 o                         
  -1   4  11      40599.23      39896.55       616.69 o                         
   0   4  11        258.82        320.44       102.91 o                         
   1   4  11      32661.53      31506.18      1631.73 o                         
   2   4  11       9548.48      10095.20       393.05 o                         
   3   4  11        809.24        983.34       127.52 o                         
   4   4  11       3639.03       3685.61       277.34 o                         
   5   4  11      48701.76      47113.85      1042.65 o                         
   6   4  11       5493.85       5039.80       365.85 o                         
   7   4  11       4466.20       5271.73       440.46 o                         
  -8   5  11        454.68        113.82       421.96 o                         
  -7   5  11        120.91        423.56       369.15 o                         
  -6   5  11      12849.20      12410.23       622.49 o                         
  -5   5  11       3615.41       3556.29       282.54 o                         
  -4   5  11       7566.46       7430.93       418.56 o                         
  -3   5  11       1784.43       1846.96       165.32 o                         
  -2   5  11       9707.12       8980.65       360.15 o                         
  -1   5  11       1194.00       1283.18        82.61 o                         
   0   5  11      17933.60      17282.40      1016.64 o                         
   1   5  11      10633.63      10003.39       462.46 o                         
   2   5  11        241.53        326.05       203.93 o                         
   3   5  11      12440.78      12254.20       470.57 o                         
   4   5  11        661.09        790.41       165.32 o                         
   5   5  11       1242.85       1566.32       203.63 o                         
   6   5  11        507.71       1058.55       383.45 o                         
   7   5  11       2150.75       1324.58       511.87 o                         
  -8   6  11         45.24        730.50       421.76 o                         
  -7   6  11       2088.43       2360.63       264.24 o                         
  -6   6  11       8508.81       8267.25       572.58 o                         
  -5   6  11       4930.85       4904.58       329.95 o                         
  -4   6  11       1695.49       2118.59       183.23 o                         
  -3   6  11       2578.16       2666.67       222.93 o                         
  -2   6  11      14626.12      13997.55       460.06 o                         
  -1   6  11       6240.01       5927.82       346.75 o                         
   0   6  11      29498.03      28784.60      1047.45 o                         
   1   6  11      55972.71      53814.69      3197.24 o                         
   2   6  11        663.76       1100.45       140.02 o                         
   3   6  11       8371.09       8114.23       438.16 o                         
   4   6  11      20579.26      21131.44       697.60 o                         
   5   6  11       1000.72       1295.68       202.63 o                         
   6   6  11        668.21       1182.36       396.56 o                         
   7   6  11       7905.04       7044.58       552.38 o                         
  -8   7  11         40.07         97.31       473.67 o                         
  -7   7  11       2791.57       2655.07       281.34 o                         
  -6   7  11      12054.16      11609.42       679.39 o                         
  -5   7  11       4753.08       4903.68       369.55 o                         
  -4   7  11        225.08        389.25       258.34 o                         
  -3   7  11       4562.50       4314.60       279.24 o                         
  -2   7  11        517.19        609.48       244.93 o                         
  -1   7  11       7861.32       7715.27       665.59 o                         
   0   7  11       1436.33       1528.31       104.21 o                         
   1   7  11       6056.91       5670.29       250.63 o                         
   2   7  11          1.60        324.45       227.43 o                         
   3   7  11       4990.85       5119.61       348.65 o                         
   4   7  11        173.06        697.70       318.44 o                         
   5   7  11       5957.75       5899.02       432.36 o                         
   6   7  11       1382.40       1187.07       459.46 o                         
   7   7  11         49.08        974.24       442.96 o                         
  -7   8  11        941.87        325.25       495.57 o                         
  -6   8  11      10725.45       9887.58       683.60 o                         
  -5   8  11       2010.05       2050.69       215.33 o                         
  -4   8  11       1741.88       1697.74       194.23 o                         
  -3   8  11      21772.85      19101.56       665.79 o                         
  -2   8  11      31453.65      30672.17       767.91 o                         
  -1   8  11        313.83        507.07       171.82 o                         
   0   8  11      22103.85      22382.11       458.56 o                         
   1   8  11        278.73        555.48       160.22 o                         
   2   8  11       4905.87       4538.73       334.55 o                         
   3   8  11      27242.34      26696.11       790.11 o                         
   4   8  11      16500.44      16273.76       703.60 o                         
   5   8  11        826.53       1237.37       235.03 o                         
   6   8  11       1739.14       1383.39       305.24 o                         
  -7   9  11       2100.45       1538.31       526.57 o                         
  -6   9  11       2814.85       2865.00       288.24 o                         
  -5   9  11         72.36       -191.93       383.85 o                         
  -4   9  11         18.01        272.34       295.44 o                         
  -3   9  11       8292.90       6971.87       495.57 o                         
  -2   9  11      27146.52      27552.93       773.71 o                         
  -1   9  11       7671.77       7917.80       320.24 o                         
   0   9  11       5384.65       5225.23       276.64 o                         
   1   9  11       5747.20       5839.11       289.94 o                         
   2   9  11       1240.35       1199.27       186.23 o                         
   3   9  11       1220.59       1671.83       207.33 o                         
   4   9  11        273.77        684.30       382.65 o                         
   5   9  11         25.44        412.26       428.36 o                         
   6   9  11       2868.70       3399.27       336.75 o                         
  -6  10  11        473.99       -180.43       477.47 o                         
  -5  10  11         27.73        239.53       419.96 o                         
  -4  10  11      26147.91      25502.25       915.03 o                         
  -3  10  11        848.81        988.64       348.85 o                         
  -2  10  11       9862.38      10125.01       571.48 o                         
  -1  10  11      13277.11      13339.25       598.48 o                         
   0  10  11        903.20        993.14       158.52 o                         
   1  10  11        371.82        419.06       311.04 o                         
   2  10  11      27447.55      27274.70       873.52 o                         
   3  10  11        503.03        368.35       393.35 o                         
   4  10  11       2896.38       2482.55       289.94 o                         
   5  10  11       3979.31       4142.68       375.35 o                         
  -6  11  11         57.39        530.47       485.07 o                         
  -5  11  11       1659.63       1894.56       280.84 o                         
  -4  11  11       1642.44       1768.25       291.64 o                         
  -3  11  11        153.84        308.04       329.25 o                         
  -2  11  11        619.61        155.82       362.45 o                         
  -1  11  11       9988.90      10460.56       607.38 o                         
   0  11  11        115.00        -11.90       390.55 o                         
   1  11  11        287.78        453.56       369.85 o                         
   2  11  11       3005.31       2652.27       280.84 o                         
   3  11  11       2950.64       3098.83       289.04 o                         
   4  11  11         17.67        731.30       430.96 o                         
   5  11  11        430.47       -369.05       558.48 o                         
  -5  12  11        824.51          0.00       535.97 o                         
  -4  12  11      16565.50      16655.52       853.62 o                         
  -3  12  11       2094.50       2009.48       275.44 o                         
  -2  12  11        995.50       1112.85       412.46 o                         
  -1  12  11        510.37        424.26       395.35 o                         
   0  12  11      12138.44      12470.13       485.97 o                         
   1  12  11       6023.87       6579.72       503.17 o                         
   2  12  11      18919.79      19301.38       880.92 o                         
   3  12  11       1218.97       1448.10       270.24 o                         
   4  12  11       1177.57        761.11       530.47 o                         
  -4  13  11        563.73        668.79       493.77 o                         
  -3  13  11        167.17        968.53       440.66 o                         
  -2  13  11       4033.17       4511.73       397.16 o                         
  -1  13  11       1221.21       1600.42       273.64 o                         
   0  13  11       5639.77       5595.08       322.84 o                         
   1  13  11       3587.03       3357.57       331.45 o                         
   2  13  11        992.10       1232.77       304.84 o                         
   3  13  11          2.68       -263.54       495.27 o                         
  -2  14  11       4721.26       5297.44       443.06 o                         
  -1  14  11       3790.07       3900.74       346.45 o                         
   0  14  11      13802.33      14143.87      1151.06 o                         
   1  14  11         29.66       -403.96       546.98 o                         
  -8   0  12        400.99        612.49       343.05 o                         
  -6   0  12       2476.54       2295.52       195.03 o                         
  -4   0  12      15015.14      14961.58       462.56 o                         
  -2   0  12       9566.93       9947.88       330.15 o                         
   0   0  12      28695.65      28254.23       625.09 o                         
   2   0  12       2051.95       1862.56       170.42 o                         
   4   0  12      13865.01      14297.49       495.57 o                         
   6   0  12       6538.45       7153.70       484.27 o                         
   8   0  12        881.67        882.92       438.56 o                         
  -8   1  12        847.90        464.56       279.24 o                         
  -7   1  12       9764.83      10090.80       489.27 o                         
  -6   1  12       4627.14       4631.84       247.33 o                         
  -5   1  12      10602.42      11486.30       610.18 o                         
  -4   1  12        684.72        725.00       155.92 o                         
  -3   1  12      68976.80      70334.28       669.19 o                         
  -2   1  12       9593.54       9763.66       328.65 o                         
  -1   1  12       2303.01       2165.60        90.01 o                         
   0   1  12      13218.86      13344.96       181.03 o                         
   1   1  12      40047.41      39394.58       628.39 o                         
   2   1  12       4377.57       4631.54       188.23 o                         
   3   1  12      78612.00      80637.52       708.80 o                         
   4   1  12       1225.87       1557.42       109.32 o                         
   5   1  12        285.49        385.45       131.32 o                         
   6   1  12       1849.95       1885.16       181.33 o                         
   7   1  12      10894.99      10044.70       464.46 o                         
   8   1  12        317.13        271.24       314.44 o                         
  -8   2  12       2835.73       2724.08       274.24 o                         
  -7   2  12       3962.51       3754.12       303.94 o                         
  -6   2  12        418.14        532.37       159.22 o                         
  -5   2  12       5777.84       5962.63       382.45 o                         
  -4   2  12        633.58        677.49       115.22 o                         
  -3   2  12       5395.80       5425.75       288.54 o                         
  -2   2  12        160.66        515.67        85.01 o                         
  -1   2  12       6585.74       6187.26       197.33 o                         
   0   2  12        201.55        371.25       100.81 o                         
   1   2  12      77913.60      78435.41      3785.83 o                         
   2   2  12       4451.57       4644.65       268.74 o                         
   3   2  12      24342.23      24761.54       593.98 o                         
   4   2  12      11135.54      11285.57       482.87 o                         
   5   2  12        270.63       1076.75       175.42 o                         
   6   2  12       5492.73       4867.58       392.85 o                         
   7   2  12      12385.52      10605.38       689.20 o                         
  -8   3  12        142.27        183.33       431.16 o                         
  -7   3  12       8613.49       8052.62       562.58 o                         
  -6   3  12        996.49        448.76       320.64 o                         
  -5   3  12      18788.53      19554.02       609.88 o                         
  -4   3  12       7021.10       7177.40       366.25 o                         
  -3   3  12       9127.46       9163.67       368.25 o                         
  -2   3  12        216.32        248.23       162.62 o                         
  -1   3  12     121252.01     121435.09      4155.88 o                         
   0   3  12      14778.35      14864.67       585.18 o                         
   1   3  12       8958.16       9066.16       246.23 o                         
   2   3  12       1860.35       1837.16       146.32 o                         
   3   3  12        537.85        573.38       229.83 o                         
   4   3  12        243.26        554.68       232.73 o                         
   5   3  12      50103.62      48980.31      1059.35 o                         
   6   3  12       7203.97       6711.63       459.46 o                         
   7   3  12       1270.12       1575.22       267.94 o                         
  -8   4  12       1938.15       2373.53       269.34 o                         
  -7   4  12        232.94        784.51       342.25 o                         
  -6   4  12        270.42        696.10       288.04 o                         
  -5   4  12        550.56        526.27       280.34 o                         
  -4   4  12       4180.17       4259.39       326.45 o                         
  -3   4  12       2806.71       2292.62       167.12 o                         
  -2   4  12          1.42        -10.50       155.62 o                         
  -1   4  12       2891.21       2865.10       146.62 o                         
   0   4  12        597.02        617.89        72.21 o                         
   1   4  12       1219.30       1051.65        82.01 o                         
   2   4  12      23618.61      24981.47       603.18 o                         
   3   4  12       6764.62       6539.81       364.55 o                         
   4   4  12        214.99        194.03       256.74 o                         
   5   4  12       3650.80       3434.18       321.84 o                         
   6   4  12       2634.92       2300.92       254.44 o                         
   7   4  12        283.50        916.83       366.95 o                         
  -8   5  12        223.42        797.41       406.06 o                         
  -7   5  12       9539.70       9756.16       651.09 o                         
  -6   5  12        104.59        125.12       331.05 o                         
  -5   5  12      25553.00      26202.64       756.11 o                         
  -4   5  12      11833.45      11563.41       474.47 o                         
  -3   5  12        263.32        178.32       205.33 o                         
  -2   5  12      17674.77      17055.27       505.57 o                         
  -1   5  12      37383.77      37324.49      2376.03 o                         
   0   5  12       1292.74       1444.30        86.61 o                         
   1   5  12      35933.41      34619.32      2560.46 o                         
   2   5  12       2499.04       2345.53       167.82 o                         
   3   5  12       1343.62       1114.76       161.52 o                         
   4   5  12      10233.59      10845.71       512.27 o                         
   5   5  12      16655.73      15677.18       681.99 o                         
   6   5  12        172.43        433.86       374.15 o                         
   7   5  12        204.52        941.03       421.76 o                         
  -8   6  12       1360.28       1525.11       281.24 o                         
  -7   6  12        869.67        900.63       452.66 o                         
  -6   6  12       6417.69       5880.72       446.26 o                         
  -5   6  12      11980.36      13175.03       599.08 o                         
  -4   6  12        811.82        468.97       276.84 o                         
  -3   6  12        761.61        809.41       143.32 o                         
  -2   6  12       4353.10       4227.69       307.14 o                         
  -1   6  12      23640.97      22355.81      1072.95 o                         
   0   6  12       3618.38       3485.28       171.72 o                         
   1   6  12      16053.62      15665.08       647.19 o                         
   2   6  12       4113.58       4074.37       275.74 o                         
   3   6  12      14773.57      13664.90       547.58 o                         
   4   6  12        288.16        343.15       333.45 o                         
   5   6  12       4452.48       4932.39       348.05 o                         
   6   6  12       2432.13       2493.15       279.84 o                         
   7   6  12        241.71       -488.67       488.67 o                         
  -7   7  12        716.46        683.40       446.56 o                         
  -6   7  12      13896.13      13933.34       702.80 o                         
  -5   7  12       5516.73       4871.28       384.65 o                         
  -4   7  12        198.69        251.84       290.04 o                         
  -3   7  12      34723.73      32984.79       798.11 o                         
  -2   7  12      13297.15      12928.50       490.97 o                         
  -1   7  12        608.83        405.76       172.72 o                         
   0   7  12       4251.78       4111.07       282.94 o                         
   1   7  12      10893.21      11192.96       334.35 o                         
   2   7  12      11456.22      10040.00       503.57 o                         
   3   7  12      28125.52      28768.50       806.31 o                         
   4   7  12      15371.00      14700.15       673.39 o                         
   5   7  12        797.24        833.22       392.05 o                         
   6   7  12         99.13        -87.61       477.27 o                         
  -7   8  12        213.49        429.96       471.77 o                         
  -6   8  12        448.23        496.67       430.36 o                         
  -5   8  12         63.35        685.60       331.15 o                         
  -4   8  12        141.48        -59.71       302.34 o                         
  -3   8  12       3339.86       3411.87       277.54 o                         
  -2   8  12        412.24        424.96       272.54 o                         
  -1   8  12       2621.21       2978.11       272.94 o                         
   0   8  12       3044.42       3240.55       254.14 o                         
   1   8  12      11377.10      11535.91       362.25 o                         
   2   8  12        442.35        142.02       299.24 o                         
   3   8  12        520.67        474.07       358.85 o                         
   4   8  12       7950.11       6823.35       538.57 o                         
   5   8  12       1029.21       1499.61       269.04 o                         
   6   8  12       3581.45       3396.17       328.65 o                         
  -6   9  12       5010.51       4953.19       476.67 o                         
  -5   9  12        151.45        151.02       394.85 o                         
  -4   9  12       7976.30       8043.52       538.67 o                         
  -3   9  12      18111.33      17278.20       674.59 o                         
  -2   9  12      14943.06      13543.18       625.79 o                         
  -1   9  12       5059.09       5658.89       360.65 o                         
   0   9  12       8301.70       8026.72       404.66 o                         
   1   9  12         67.89        401.96       198.83 o                         
   2   9  12       7343.47       6488.80       480.97 o                         
   3   9  12       3986.98       3963.75       331.75 o                         
   4   9  12       1882.90       1881.56       266.64 o                         
   5   9  12        304.04        203.43       439.86 o                         
   6   9  12       7770.44       7435.63       612.79 o                         
  -6  10  12       1443.77       1458.60       301.24 o                         
  -5  10  12       3219.09       2919.21       306.64 o                         
  -4  10  12        285.08        123.02       412.36 o                         
  -3  10  12        610.30        975.34       340.55 o                         
  -2  10  12         34.05       -333.75       333.75 o                         
  -1  10  12       7183.96       6602.12       522.37 o                         
   0  10  12       2416.37       2819.99       264.44 o                         
   1  10  12       9491.09       9951.78       564.98 o                         
   2  10  12         31.87       -156.02       353.15 o                         
   3  10  12       2114.42       2332.52       260.24 o                         
   4  10  12       1063.51       1488.61       243.73 o                         
   5  10  12       2350.67       2298.02       313.84 o                         
  -5  11  12       1272.53        861.42       480.57 o                         
  -4  11  12      21185.75      22849.08       941.73 o                         
  -3  11  12       4841.86       4896.98       382.25 o                         
  -2  11  12       4324.86       4673.75       346.15 o                         
  -1  11  12       3511.33       2856.60       271.94 o                         
   0  11  12      14024.62      14016.65       489.97 o                         
   1  11  12       3282.09       4047.76       271.14 o                         
   2  11  12      10062.07      11520.60       692.50 o                         
   3  11  12        210.58        382.55       392.25 o                         
   4  11  12        399.09        400.36       518.07 o                         
  -4  12  12        787.05        834.92       510.97 o                         
  -3  12  12        829.69        -27.90       452.66 o                         
  -2  12  12       1715.34       1709.84       255.74 o                         
  -1  12  12       2235.96       1281.58       492.77 o                         
   0  12  12        520.63        257.54       320.24 o                         
   1  12  12         67.15        463.36       410.66 o                         
   2  12  12       2469.14       3021.32       314.04 o                         
   3  12  12       1580.14       1941.77       292.64 o                         
  -3  13  12         41.38         62.91       482.97 o                         
  -2  13  12       2443.92       2851.80       306.64 o                         
  -1  13  12        402.72        948.13       437.46 o                         
   0  13  12      10554.01      11031.53       522.17 o                         
   1  13  12         17.77        216.83       509.97 o                         
   2  13  12       5337.06       5277.53       424.86 o                         
  -7   0  13        664.38        939.53       341.75 o                         
  -5   0  13      28091.28      30482.84       737.90 o                         
  -3   0  13      96170.21      97890.72      1085.05 o                         
  -1   0  13      30625.73      29730.43       830.02 o                         
   1   0  13      47598.32      47690.73       521.47 o                         
   3   0  13      33323.53      32960.68       682.89 o                         
   5   0  13       5614.65       5786.71       406.06 o                         
   7   0  13       7714.45       6500.40       481.17 o                         
  -8   1  13        845.32       1179.06       207.33 o                         
  -7   1  13        704.63        996.44       219.63 o                         
  -6   1  13        606.80        797.61       219.03 o                         
  -5   1  13      13133.55      13952.14       424.06 o                         
  -4   1  13       1212.49       1292.18       101.51 o                         
  -3   1  13      19881.35      21353.37       755.91 o                         
  -2   1  13      14251.52      13719.01       294.64 o                         
  -1   1  13       1043.45        656.39        89.01 o                         
   0   1  13      11065.07      11015.63       179.32 o                         
   1   1  13      56365.23      53799.98       707.10 o                         
   2   1  13       6310.74       5991.53       230.03 o                         
   3   1  13      11052.56      10384.24       302.24 o                         
   4   1  13      21164.70      20972.42       434.46 o                         
   5   1  13        398.10        594.18       133.32 o                         
   6   1  13       4166.82       4124.37       556.48 o                         
   7   1  13        815.57        258.34       300.24 o                         
  -8   2  13          9.96       -390.55       390.55 o                         
  -7   2  13       7799.61       7976.01       552.18 o                         
  -6   2  13      13514.08      14941.78       603.88 o                         
  -5   2  13       8398.54       9630.74       484.27 o                         
  -4   2  13        645.82        613.39       129.12 o                         
  -3   2  13      14591.48      14200.78       458.86 o                         
  -2   2  13       1913.34       2076.29       150.42 o                         
  -1   2  13      33532.55      32628.34      1150.46 o                         
   0   2  13       5883.49       5722.50       308.34 o                         
   1   2  13      12766.93      12933.20       294.54 o                         
   2   2  13        329.99        274.34       220.43 o                         
   3   2  13        722.90        739.80       141.62 o                         
   4   2  13        626.71        585.58       262.44 o                         
   5   2  13       3198.97       3499.79       253.84 o                         
   6   2  13       3140.45       2928.61       289.94 o                         
   7   2  13       1275.84       1178.86       461.16 o                         
  -8   3  13       3322.73       4132.77       337.45 o                         
  -7   3  13       2206.36       2223.71       256.24 o                         
  -6   3  13         12.62          0.00       297.84 o                         
  -5   3  13      12937.78      13208.34       546.98 o                         
  -4   3  13      15642.74      15517.16       533.77 o                         
  -3   3  13       2028.29       2519.05       165.92 o                         
  -2   3  13       1835.59       2089.59       178.02 o                         
  -1   3  13         41.16         72.31       215.13 o                         
   0   3  13       2075.29       2059.09       147.72 o                         
   1   3  13      27404.47      26946.65      1108.15 o                         
   2   3  13      12291.59      12094.58       442.66 o                         
   3   3  13       3514.30       3842.63       246.53 o                         
   4   3  13       3591.45       4172.08       285.94 o                         
   5   3  13       7647.50       7088.39       514.57 o                         
   6   3  13      12273.69      12960.40       686.50 o                         
   7   3  13        920.27       1143.06       261.84 o                         
  -8   4  13       1559.02       1198.37       463.06 o                         
  -7   4  13      22217.46      23202.33       889.22 o                         
  -6   4  13         66.13       -326.35       326.35 o                         
  -5   4  13       7677.63       8489.38       466.86 o                         
  -4   4  13       2760.46       3416.68       256.24 o                         
  -3   4  13       3355.72       3062.13       241.23 o                         
  -2   4  13      14246.94      14134.17       462.86 o                         
  -1   4  13     107556.10     110335.54      4217.19 o                         
   0   4  13       7383.71       7126.89       247.03 o                         
   1   4  13        422.06        364.05       152.52 o                         
   2   4  13        254.72        105.81       227.73 o                         
   3   4  13        135.36       -222.13       252.64 o                         
   4   4  13        360.48        630.99       268.14 o                         
   5   4  13      20679.97      20500.75       760.41 o                         
   6   4  13         86.23        563.08       379.65 o                         
   7   4  13       1615.63       1519.81       282.94 o                         
  -8   5  13        335.80        185.53       466.96 o                         
  -7   5  13       1056.41        961.03       422.86 o                         
  -6   5  13         19.40        266.04       316.64 o                         
  -5   5  13       8013.46       7773.48       497.87 o                         
  -4   5  13        689.21        955.03       153.82 o                         
  -3   5  13      23600.42      23161.82       638.19 o                         
  -2   5  13        544.76        308.84       218.43 o                         
  -1   5  13      15435.52      15322.23       561.08 o                         
   0   5  13       9869.59       8841.23       689.80 o                         
   1   5  13      15151.00      15108.30      1063.85 o                         
   2   5  13      18690.58      19774.55       611.79 o                         
   3   5  13      21855.28      20799.59       654.49 o                         
   4   5  13       1270.65       1312.48       195.33 o                         
   5   5  13       3641.63       3145.54       273.24 o                         
   6   5  13       4771.53       4198.88       347.75 o                         
   7   5  13        250.88       -160.42       485.57 o                         
  -7   6  13       2618.78       2752.98       290.34 o                         
  -6   6  13       2173.03       2055.39       243.73 o                         
  -5   6  13      10428.40      11361.08       578.08 o                         
  -4   6  13       8383.24       7296.11       483.07 o                         
  -3   6  13      14350.19      14322.39       546.68 o                         
  -2   6  13      10566.15       9760.36       448.66 o                         
  -1   6  13        410.90        -31.00       290.34 o                         
   0   6  13        181.41        122.82       149.92 o                         
   1   6  13       1348.50       1091.15       345.15 o                         
   2   6  13      12770.37      12342.52       517.87 o                         
   3   6  13      22811.64      23637.39       720.20 o                         
   4   6  13       5613.77       5495.56       406.76 o                         
   5   6  13        589.82       -427.76       427.76 o                         
   6   6  13        634.00        754.80       462.66 o                         
  -7   7  13       3342.98       3136.14       314.74 o                         
  -6   7  13        112.68          0.00       401.46 o                         
  -5   7  13       1161.89       1406.90       211.03 o                         
  -4   7  13         23.75       -115.02       285.64 o                         
  -3   7  13       1271.16       1437.40       182.03 o                         
  -2   7  13       1898.70       1845.06       171.22 o                         
  -1   7  13       3346.86       3558.09       190.63 o                         
   0   7  13       2792.61       2963.41       186.93 o                         
   1   7  13       3924.45       3777.33       191.23 o                         
   2   7  13        185.97        -86.61       300.64 o                         
   3   7  13      20405.72      20446.04       724.50 o                         
   4   7  13       9576.72      10078.10       583.18 o                         
   5   7  13        198.22        627.99       368.15 o                         
   6   7  13       2499.01       2255.11       320.84 o                         
  -7   8  13        250.27        544.28       428.36 o                         
  -6   8  13       8514.84       9397.81       662.89 o                         
  -5   8  13        116.60       -289.54       369.05 o                         
  -4   8  13       7012.73       7139.89       495.57 o                         
  -3   8  13      25504.60      24218.67       774.81 o                         
  -2   8  13       5502.83       5309.54       420.46 o                         
  -1   8  13        413.05        596.78       181.13 o                         
   0   8  13       5775.71       5895.12       283.94 o                         
   1   8  13       8908.08       9850.07       761.41 o                         
   2   8  13       6990.46       6380.39       471.57 o                         
   3   8  13       2175.42       2224.91       231.73 o                         
   4   8  13       1725.42       1958.07       251.03 o                         
   5   8  13       1247.84       1331.49       454.16 o                         
   6   8  13       2687.64       2897.50       348.25 o                         
  -6   9  13        219.84       -482.67       482.67 o                         
  -5   9  13      11546.10      13289.55       728.90 o                         
  -4   9  13        645.86        959.13       383.65 o                         
  -3   9  13        594.80        518.77       202.03 o                         
  -2   9  13       3283.27       3756.22       287.64 o                         
  -1   9  13        217.13        530.77       210.93 o                         
   0   9  13        273.76        161.62       210.73 o                         
   1   9  13      18719.93      18732.91      1177.76 o                         
   2   9  13        328.24       1059.35       185.83 o                         
   3   9  13        604.82        305.24       427.16 o                         
   4   9  13       2318.03       2370.53       278.14 o                         
   5   9  13       4240.54       4985.79       410.46 o                         
  -6  10  13       1791.33       1338.09       541.18 o                         
  -5  10  13       1246.42       1370.69       472.97 o                         
  -4  10  13       5231.70       5143.92       461.86 o                         
  -3  10  13        820.89       1276.38       210.23 o                         
  -2  10  13       6458.00       5643.78       403.26 o                         
  -1  10  13       3604.69       4295.50       361.35 o                         
   0  10  13      18987.59      19268.58       715.60 o                         
   1  10  13       5510.53       5812.71       409.46 o                         
   2  10  13       2574.10       2748.58       260.84 o                         
   3  10  13       1071.53       1276.48       246.63 o                         
   4  10  13         55.06        176.62       420.36 o                         
   5  10  13        904.54       1112.95       604.28 o                         
  -5  11  13        509.79        675.79       482.67 o                         
  -4  11  13        231.65        610.48       441.76 o                         
  -3  11  13       1104.53       1449.30       249.13 o                         
  -2  11  13          3.09        544.78       346.75 o                         
  -1  11  13       6598.67       5985.03       456.66 o                         
   0  11  13        130.75        500.67       280.74 o                         
   1  11  13       2537.31       2820.19       271.34 o                         
   2  11  13       4360.73       3923.15       318.44 o                         
   3  11  13        549.26        869.52       437.66 o                         
   4  11  13        458.72        -65.11       538.67 o                         
  -4  12  13       6818.44       6420.29       519.27 o                         
  -3  12  13        541.21       1299.78       258.04 o                         
  -2  12  13       2498.40       2172.20       292.94 o                         
  -1  12  13        626.70        386.05       444.66 o                         
   0  12  13       3398.96       3893.84       715.60 o                         
   1  12  13        293.44        576.88       448.66 o                         
   2  12  13       4005.85       3682.61       341.85 o                         
   3  12  13        245.96         32.30       495.37 o                         
  -2  13  13         16.65       1064.75       451.66 o                         
  -1  13  13       5531.67       6040.34       524.67 o                         
   0  13  13        683.94        423.66       439.46 o                         
   1  13  13       1475.84       1816.45       312.84 o                         
  -8   0  14       5166.18       5272.73       369.75 o                         
  -6   0  14       8904.34       8645.70       529.07 o                         
  -4   0  14       4568.78       4539.53       334.55 o                         
  -2   0  14       9718.34       9490.22       381.15 o                         
   0   0  14      13352.74      13261.94       295.54 o                         
   2   0  14      29410.78      29386.09       640.39 o                         
   4   0  14      33512.80      32877.88       815.71 o                         
   6   0  14      10779.63      11038.83       648.49 o                         
  -8   1  14        494.18        584.28       314.84 o                         
  -7   1  14        183.43        510.57       405.76 o                         
  -6   1  14       1881.09       2474.44       147.02 o                         
  -5   1  14      19364.73      20988.02       468.17 o                         
  -4   1  14        964.11       1125.76       203.23 o                         
  -3   1  14      28463.29      28782.30       454.16 o                         
  -2   1  14        238.52        380.65       140.32 o                         
  -1   1  14       1884.56       1282.88       214.93 o                         
   0   1  14         20.76         50.81        79.81 o                         
   1   1  14      20597.58      20286.02       719.90 o                         
   2   1  14        757.31        694.60       112.02 o                         
   3   1  14        177.78        155.32       158.62 o                         
   4   1  14        291.65        208.93       197.43 o                         
   5   1  14        560.09        588.58       289.84 o                         
   6   1  14       1072.69        888.32       197.93 o                         
   7   1  14       1114.87        645.29       322.74 o                         
  -8   2  14        592.34        445.36       455.66 o                         
  -7   2  14         79.70        232.13       371.45 o                         
  -6   2  14       1388.26        905.53       362.95 o                         
  -5   2  14      29965.48      32428.71       812.01 o                         
  -4   2  14      10857.19      11076.64       458.16 o                         
  -3   2  14      18160.34      19012.14       538.77 o                         
  -2   2  14      21481.55      21635.81       544.88 o                         
  -1   2  14        248.88        260.54       166.22 o                         
   0   2  14      22806.60      22771.67       435.66 o                         
   1   2  14      11373.43      10506.46       287.64 o                         
   2   2  14      18963.54      19999.68       558.88 o                         
   3   2  14       2043.89       1716.64       151.02 o                         
   4   2  14      11097.48      11928.66       556.78 o                         
   5   2  14       9446.13       9407.31       543.38 o                         
   6   2  14      13659.46      13246.24       711.10 o                         
   7   2  14        556.61       1285.48       476.47 o                         
  -8   3  14        594.86        698.40       461.96 o                         
  -7   3  14      24527.86      25476.74       908.73 o                         
  -6   3  14       1537.34       1812.85       214.83 o                         
  -5   3  14       1929.81       2950.71       227.03 o                         
  -4   3  14         39.80       -206.73       241.63 o                         
  -3   3  14       2046.26       2286.42       189.43 o                         
  -2   3  14       2250.94       2322.52       199.83 o                         
  -1   3  14      57806.17      57142.05      1691.24 o                         
   0   3  14       3014.98       2995.02       154.12 o                         
   1   3  14       2082.13       2026.28       105.61 o                         
   2   3  14        447.31        338.45       261.44 o                         
   3   3  14        600.03        573.18       237.53 o                         
   4   3  14         21.97       -142.32       274.54 o                         
   5   3  14        516.35        816.41       199.23 o                         
   6   3  14          4.01        671.69       376.15 o                         
   7   3  14        894.99       1257.47       485.87 o                         
  -8   4  14         91.18        215.03       446.16 o                         
  -7   4  14        573.60        644.39       433.66 o                         
  -6   4  14       2244.72       2209.11       235.93 o                         
  -5   4  14       1211.25       1714.84       191.33 o                         
  -4   4  14       9848.87       9230.28       476.37 o                         
  -3   4  14       5990.38       6082.15       364.75 o                         
  -2   4  14       9403.17       9306.29       420.76 o                         
  -1   4  14      23638.32      24007.24      1204.37 o                         
   0   4  14      20557.21      20675.28       395.25 o                         
   1   4  14       1492.47       1583.32       106.91 o                         
   2   4  14      19833.51      19610.63       608.58 o                         
   3   4  14       1181.66        876.32       297.44 o                         
   4   4  14       6471.08       6954.27       490.07 o                         
   5   4  14       6332.43       6363.08       452.26 o                         
   6   4  14       6677.48       7247.01       505.17 o                         
   7   4  14        619.41        711.20       511.17 o                         
  -7   5  14       8885.97       8154.13       637.79 o                         
  -6   5  14        472.57        378.45       369.45 o                         
  -5   5  14       2739.07       2991.72       238.33 o                         
  -4   5  14       1036.45        970.23       168.82 o                         
  -3   5  14      11360.58      11134.65       473.87 o                         
  -2   5  14       4114.65       3847.33       270.84 o                         
  -1   5  14      11848.81      11730.83       458.66 o                         
   0   5  14        903.40       1022.24       149.32 o                         
   1   5  14       5292.01       5330.24       419.46 o                         
   2   5  14       3759.79       4237.39       306.74 o                         
   3   5  14      13509.75      13725.11       583.38 o                         
   4   5  14        415.77         41.11       331.15 o                         
   5   5  14         47.84       -315.64       393.75 o                         
   6   5  14       2074.06       1248.67       528.37 o                         
  -7   6  14       3793.99       3807.13       345.35 o                         
  -6   6  14       5589.15       5495.66       457.06 o                         
  -5   6  14       2399.88       2783.79       244.23 o                         
  -4   6  14       2223.58       2432.14       236.13 o                         
  -3   6  14      17389.71      17754.17       649.99 o                         
  -2   6  14       4563.92       3970.45       289.84 o                         
  -1   6  14        825.60        872.12       120.52 o                         
   0   6  14       8885.37       8124.83       373.05 o                         
   1   6  14       2960.37       2967.51       222.33 o                         
   2   6  14       7871.97       8211.64       496.57 o                         
   3   6  14      24712.44      24234.37       785.31 o                         
   4   6  14      17206.11      15619.97       725.80 o                         
   5   6  14        181.64        520.77       394.95 o                         
   6   6  14       1976.33       2105.49       301.24 o                         
  -7   7  14        159.40        345.65       485.77 o                         
  -6   7  14       4007.13       3869.34       304.54 o                         
  -5   7  14       1903.48       1110.45       462.36 o                         
  -4   7  14      12136.93      12094.08       621.99 o                         
  -3   7  14      24416.01      23084.91       765.71 o                         
  -2   7  14       2809.97       3071.03       222.43 o                         
  -1   7  14       1154.35       1187.37       329.35 o                         
   0   7  14        193.21        203.83       178.72 o                         
   1   7  14       3108.53       3002.52       162.62 o                         
   2   7  14         46.53        771.71       272.14 o                         
   3   7  14       1314.82        991.04       217.33 o                         
   4   7  14        921.58        240.43       447.36 o                         
   5   7  14        477.70        699.90       429.16 o                         
   6   7  14        336.05        527.97       496.07 o                         
  -6   8  14         59.62       -460.86       460.86 o                         
  -5   8  14      12596.55      13368.96       744.20 o                         
  -4   8  14       1317.24         22.60       388.35 o                         
  -3   8  14       4048.49       3997.66       306.64 o                         
  -2   8  14      10674.26      10424.05       548.68 o                         
  -1   8  14       1238.39       1454.80       428.86 o                         
   0   8  14       5525.22       5039.20       247.53 o                         
   1   8  14      28951.15      27678.75       587.08 o                         
   2   8  14        231.04       -207.53       342.15 o                         
   3   8  14       8554.66       7689.17       558.98 o                         
   4   8  14       3915.27       3355.97       280.14 o                         
   5   8  14       1402.18       1088.15       485.47 o                         
  -6   9  14       3889.95       4121.87       344.45 o                         
  -5   9  14       4018.92       3525.39       328.65 o                         
  -4   9  14       2740.85       2227.31       271.24 o                         
  -3   9  14       1312.10       1368.99       213.33 o                         
  -2   9  14       1425.37       1663.53       203.03 o                         
  -1   9  14        546.77        560.88       304.94 o                         
   0   9  14      10488.69      10099.20       798.71 o                         
   1   9  14      17291.13      17369.71      1384.59 o                         
   2   9  14        249.68        459.06       370.15 o                         
   3   9  14       4837.76       4176.58       296.74 o                         
   4   9  14       1141.03        142.72       483.47 o                         
   5   9  14        276.36        754.10       513.17 o                         
  -5  10  14       4264.28       4559.53       375.85 o                         
  -4  10  14        900.82        246.93       432.96 o                         
  -3  10  14       1123.79        698.90       408.56 o                         
  -2  10  14         69.35         70.51       370.95 o                         
  -1  10  14      21062.90      20622.97       831.92 o                         
   0  10  14        810.79       1002.44       279.44 o                         
   1  10  14       6609.15       6660.43       476.47 o                         
   2  10  14       6670.18       7220.80       485.87 o                         
   3  10  14        363.78        -83.41       443.96 o                         
   4  10  14        125.20       -481.17       481.17 o                         
  -4  11  14       2816.87       2718.48       309.94 o                         
  -3  11  14        344.36        941.83       405.26 o                         
  -2  11  14       2072.47        815.11       495.47 o                         
  -1  11  14       1605.33        286.54       497.67 o                         
   0  11  14       1316.02       1548.42       178.72 o                         
   1  11  14        397.63        929.43       399.86 o                         
   2  11  14       2798.33       1193.77       574.08 o                         
   3  11  14          2.21       -400.56       476.37 o                         
  -3  12  14        797.38       1153.56       274.84 o                         
  -2  12  14         89.16        823.61       442.16 o                         
  -1  12  14      16756.49      16134.25       882.02 o                         
   0  12  14        624.09        727.00       240.53 o                         
   1  12  14       1123.32       1133.86       299.74 o                         
   2  12  14       1604.40       1523.11       538.47 o                         
  -7   0  15       1058.13        776.41       409.56 o                         
  -5   0  15       4878.28       5576.18       408.36 o                         
  -3   0  15       8681.11       8687.11       399.16 o                         
  -1   0  15       1027.62       1398.59        91.51 o                         
   1   0  15         21.93       -144.52       144.52 o                         
   3   0  15      13357.19      13402.96       511.37 o                         
   5   0  15       1476.22       2190.50       219.73 o                         
   7   0  15       2271.81       1448.70       518.07 o                         
  -8   1  15       2313.45       2065.79       481.57 o                         
  -7   1  15         85.08         84.51       403.46 o                         
  -6   1  15       9719.04      10076.80       419.36 o                         
  -5   1  15       8312.45       9052.76       363.35 o                         
  -4   1  15      17824.85      18689.50       671.59 o                         
  -3   1  15        169.46         59.81       150.42 o                         
  -2   1  15      14720.23      14605.83       604.08 o                         
  -1   1  15          7.56       -160.32       194.73 o                         
   0   1  15      28176.32      28145.12       435.26 o                         
   1   1  15        785.01        932.33        64.31 o                         
   2   1  15       9732.92       9495.22       403.96 o                         
   3   1  15       2758.38       2600.06       140.32 o                         
   4   1  15      13387.39      13172.63       407.06 o                         
   5   1  15       2488.71       2249.71       235.83 o                         
   6   1  15      11160.47      10476.26       470.27 o                         
   7   1  15       1170.83        465.56       332.75 o                         
  -8   2  15        105.46       -236.63       420.46 o                         
  -7   2  15       5303.41       5715.90       438.96 o                         
  -6   2  15          5.34       -127.82       325.95 o                         
  -5   2  15       4404.15       4228.39       353.05 o                         
  -4   2  15       2588.52       2594.76       229.33 o                         
  -3   2  15        767.39        727.70       134.12 o                         
  -2   2  15          7.84        177.72       227.03 o                         
  -1   2  15       1124.43       1162.26        96.21 o                         
   0   2  15         87.22        284.74       159.62 o                         
   1   2  15        835.47        817.31        96.71 o                         
   2   2  15         80.03        298.74       232.43 o                         
   3   2  15       1048.10       1450.00       167.82 o                         
   4   2  15       6985.27       7871.69       464.56 o                         
   5   2  15       1004.31        864.12       353.85 o                         
   6   2  15       2049.97       2038.08       290.34 o                         
  -7   3  15       1269.81       1065.95       454.06 o                         
  -6   3  15       2090.75       2356.63       250.23 o                         
  -5   3  15        966.11       1269.28       181.93 o                         
  -4   3  15       7960.26       7234.71       466.36 o                         
  -3   3  15         78.81        485.47       220.23 o                         
  -2   3  15      18252.35      18154.33       548.98 o                         
  -1   3  15      18148.79      17975.00       392.15 o                         
   0   3  15      19646.25      18718.60       945.43 o                         
   1   3  15        481.85        686.10       109.82 o                         
   2   3  15      28062.74      28962.83       738.50 o                         
   3   3  15       3788.12       3290.66       258.24 o                         
   4   3  15       2787.05       2887.30       243.23 o                         
   5   3  15       4339.56       4596.44       413.76 o                         
   6   3  15       2793.04       3109.93       292.94 o                         
  -7   4  15       8927.75       9727.95       697.70 o                         
  -6   4  15       1071.61       1135.96       401.66 o                         
  -5   4  15        408.85        441.66       332.35 o                         
  -4   4  15         78.55        242.63       269.54 o                         
  -3   4  15        908.87        948.23       152.92 o                         
  -2   4  15        474.53        301.64       234.63 o                         
  -1   4  15         54.82         21.00       159.92 o                         
   0   4  15        745.81        670.99       159.02 o                         
   1   4  15       1926.63       1986.18       115.82 o                         
   2   4  15       2024.45       1945.37       201.13 o                         
   3   4  15       3838.58       3335.56       314.24 o                         
   4   4  15        334.53        166.12       314.84 o                         
   5   4  15       7162.42       7484.24       487.47 o                         
   6   4  15       2206.40       2224.71       293.84 o                         
  -7   5  15       5469.52       4518.93       437.96 o                         
  -6   5  15       5951.24       7615.46       596.38 o                         
  -5   5  15       1110.18       1153.46       204.13 o                         
  -4   5  15       8471.15       8932.54       523.57 o                         
  -3   5  15       6485.47       5607.38       421.96 o                         
  -2   5  15      12089.37      11737.53       515.67 o                         
  -1   5  15      11038.41      10133.31       355.55 o                         
   0   5  15       1163.50       1093.45       106.71 o                         
   1   5  15       7743.74       7735.28       699.20 o                         
   2   5  15      13665.76      13584.09       587.28 o                         
   3   5  15       3775.19       4099.27       330.35 o                         
   4   5  15      15511.68      15288.83       711.00 o                         
   5   5  15        466.71        314.24       425.56 o                         
   6   5  15       1122.02       1088.55       558.98 o                         
  -7   6  15        106.11         31.10       482.47 o                         
  -6   6  15        598.38        812.81       435.16 o                         
  -5   6  15        402.75        209.73       363.25 o                         
  -4   6  15        253.50        346.45       322.84 o                         
  -3   6  15      19710.98      18920.33       697.70 o                         
  -2   6  15       3225.95       2983.41       243.93 o                         
  -1   6  15        280.33        429.56       125.52 o                         
   0   6  15        582.44        450.96       307.44 o                         
   1   6  15       2152.46       2162.70       435.06 o                         
   2   6  15       3159.15       3252.45       243.03 o                         
   3   6  15        112.81        624.89       326.65 o                         
   4   6  15       1474.68       1295.78       431.96 o                         
   5   6  15       1888.48       1344.19       275.34 o                         
   6   6  15       2067.08       2095.09       314.64 o                         
  -6   7  15       3127.03       3057.13       294.44 o                         
  -5   7  15      13978.41      14423.61       724.50 o                         
  -4   7  15       1193.04       1832.35       234.23 o                         
  -3   7  15      15952.33      15437.95       664.99 o                         
  -2   7  15       8072.12       7533.25       484.07 o                         
  -1   7  15       2020.69       2136.70       136.32 o                         
   0   7  15       9387.57       8785.82       802.41 o                         
   1   7  15      23678.49      23360.25      1701.04 o                         
   2   7  15        263.02        368.95       344.25 o                         
   3   7  15       5092.43       5060.50       427.46 o                         
   4   7  15       8537.44       7458.64       516.27 o                         
   5   7  15       1379.02       1362.39       269.54 o                         
  -6   8  15       1206.67        646.19       491.37 o                         
  -5   8  15       2886.14       3090.93       308.24 o                         
  -4   8  15        259.98        657.29       360.25 o                         
  -3   8  15       1992.66       2299.12       247.43 o                         
  -2   8  15        295.92        722.00       293.94 o                         
  -1   8  15         11.53        -41.71       234.13 o                         
   0   8  15       3184.67       3507.89       195.73 o                         
   1   8  15       5528.36       6062.04       316.74 o                         
   2   8  15       3027.55       3228.05       242.33 o                         
   3   8  15       4539.05       4442.92       358.45 o                         
   4   8  15        957.28       1038.24       477.07 o                         
   5   8  15        357.55          0.00       518.77 o                         
  -5   9  15       8424.21       9450.62       680.49 o                         
  -4   9  15        605.63        265.54       424.96 o                         
  -3   9  15       3646.31       3197.14       277.64 o                         
  -2   9  15        221.25        -68.21       341.25 o                         
  -1   9  15      10353.75      10462.75       973.14 o                         
   0   9  15      11048.94      10195.82       454.86 o                         
   1   9  15      11155.15      10792.50       464.16 o                         
   2   9  15       2784.67       3054.12       264.94 o                         
   3   9  15       2722.23       2787.69       283.44 o                         
   4   9  15        147.12        549.68       484.77 o                         
  -5  10  15       3576.15       3972.35       384.25 o                         
  -4  10  15       1170.33        728.30       490.07 o                         
  -3  10  15       4349.11       4857.78       372.85 o                         
  -2  10  15       1278.84       1098.55       242.03 o                         
  -1  10  15       1530.52       1728.44       249.03 o                         
   0  10  15        208.58        191.13       278.24 o                         
   1  10  15        123.49        183.83       397.36 o                         
   2  10  15       2188.14       2079.19       277.24 o                         
   3  10  15       1844.36       2202.11       301.54 o                         
  -4  11  15       3395.41       3109.93       343.85 o                         
  -3  11  15        900.49       1234.37       460.96 o                         
  -2  11  15         14.11        335.45       405.06 o                         
  -1  11  15      27994.80      28533.77      1032.44 o                         
   0  11  15        866.28        671.29       315.44 o                         
   1  11  15        829.60       1256.87       266.34 o                         
   2  11  15       4244.20       3512.29       346.05 o                         
  -2  12  15       2886.23       3003.72       322.14 o                         
  -1  12  15        235.01        495.77       459.56 o                         
   0  12  15       2122.62       1282.88       405.36 o                         
   1  12  15       3380.77       3535.59       358.65 o                         
  -6   0  16      17125.37      17145.58       731.80 o                         
  -4   0  16       6785.34       6932.86       436.26 o                         
  -2   0  16      23289.01      24211.67       638.99 o                         
   0   0  16      40829.92      42036.25       570.98 o                         
   2   0  16       2506.21       2848.60       252.14 o                         
   4   0  16      23630.81      24193.87       780.31 o                         
   6   0  16      11488.71      10446.35       714.60 o                         
  -7   1  16        417.43        943.73       292.54 o                         
  -6   1  16        253.54        108.92       253.54 o                         
  -5   1  16        134.84         68.31       210.83 o                         
  -4   1  16        366.12        691.20       198.83 o                         
  -3   1  16        911.27       1070.75       109.92 o                         
  -2   1  16       2877.63       3598.20       194.23 o                         
  -1   1  16       3167.73       3344.77       132.62 o                         
   0   1  16       6974.29       6747.64       206.33 o                         
   1   1  16       7974.15       7657.06       204.13 o                         
   2   1  16          4.26        260.74       194.93 o                         
   3   1  16       9553.35       9834.77       350.25 o                         
   4   1  16       9220.30       9037.56       370.05 o                         
   5   1  16        388.92        509.87       250.93 o                         
   6   1  16       2695.98       2807.89       386.75 o                         
  -7   2  16        182.31       -444.76       444.76 o                         
  -6   2  16       8032.19       8180.74       586.78 o                         
  -5   2  16        335.97        257.74       337.05 o                         
  -4   2  16       8811.94       9221.78       492.07 o                         
  -3   2  16      11588.78      11846.55       495.97 o                         
  -2   2  16       9156.35       9335.20       459.06 o                         
  -1   2  16       1108.49        927.73       128.42 o                         
   0   2  16      20150.02      19343.59       418.66 o                         
   1   2  16       5027.81       5149.12       266.04 o                         
   2   2  16      17296.82      16816.74       597.08 o                         
   3   2  16       9902.38      10710.79       528.57 o                         
   4   2  16       5539.65       5394.05       396.06 o                         
   5   2  16         19.25       -313.24       390.75 o                         
   6   2  16       2872.89       2533.05       299.04 o                         
  -7   3  16       1028.39        445.96       490.77 o                         
  -6   3  16         27.42       -216.93       384.85 o                         
  -5   3  16       3811.45       3971.75       277.04 o                         
  -4   3  16       1944.29       2033.08       206.93 o                         
  -3   3  16        315.39         79.31       274.24 o                         
  -2   3  16       7481.14       8093.43       425.46 o                         
  -1   3  16      11367.61      11623.32       635.59 o                         
   0   3  16        535.24        601.68       174.52 o                         
   1   3  16        291.78        228.43       178.02 o                         
   2   3  16        644.24        366.05       317.44 o                         
   3   3  16        196.72         54.91       305.64 o                         
   4   3  16       6859.27       6582.52       501.87 o                         
   5   3  16       9521.51       9132.17       638.49 o                         
   6   3  16        456.48        268.84       465.56 o                         
  -7   4  16       7084.02       7464.14       549.28 o                         
  -6   4  16       1311.72       1445.90       243.23 o                         
  -5   4  16         55.30        -65.51       314.14 o                         
  -4   4  16      20613.75      19921.07       720.90 o                         
  -3   4  16        369.04        321.04       290.14 o                         
  -2   4  16      10707.33      10495.16       493.57 o                         
  -1   4  16       7574.72       6961.37       295.54 o                         
   0   4  16        507.42        674.49       131.12 o                         
   1   4  16       5436.28       4940.49       246.63 o                         
   2   4  16      46791.60      48423.94      1021.24 o                         
   3   4  16       3719.94       3400.47       283.24 o                         
   4   4  16       1197.32       1598.92       236.13 o                         
   5   4  16        117.64       -436.36       436.36 o                         
   6   4  16        308.99         94.61       440.66 o                         
  -7   5  16         44.33        280.94       449.06 o                         
  -6   5  16         25.90        790.31       358.45 o                         
  -5   5  16       1210.83       1593.82       232.03 o                         
  -4   5  16         55.37          0.00       340.35 o                         
  -3   5  16       3851.58       3787.13       283.44 o                         
  -2   5  16       2276.05       2072.39       189.63 o                         
  -1   5  16       3545.97       3682.11       282.54 o                         
   0   5  16      10068.64      10418.45       361.45 o                         
   1   5  16        159.61        -17.70       207.23 o                         
   2   5  16        950.37        500.57       375.25 o                         
   3   5  16       1263.20       1214.17       198.13 o                         
   4   5  16       2050.26       1747.74       265.14 o                         
   5   5  16       9658.91       9954.79       664.49 o                         
  -6   6  16       2746.82       2738.98       291.44 o                         
  -5   6  16       8001.05       8116.53       587.88 o                         
  -4   6  16       6699.60       7131.09       537.37 o                         
  -3   6  16       3684.66       3390.67       262.04 o                         
  -2   6  16      18449.86      18164.73       676.29 o                         
  -1   6  16       1862.44       1960.07       218.03 o                         
   0   6  16       3737.32       4065.87       242.13 o                         
   1   6  16      16402.22      16662.92      1091.45 o                         
   2   6  16        908.63       1093.95       192.13 o                         
   3   6  16         94.39        454.16       353.25 o                         
   4   6  16       5684.63       5206.42       399.06 o                         
   5   6  16       3815.39       3279.76       322.54 o                         
  -6   7  16          2.19        488.67       446.76 o                         
  -5   7  16        227.29        298.54       440.16 o                         
  -4   7  16       2857.31       2534.35       251.33 o                         
  -3   7  16         39.06       -195.13       358.35 o                         
  -2   7  16       3886.63       3549.79       297.04 o                         
  -1   7  16         13.11       -218.73       220.03 o                         
   0   7  16         59.62         22.60       224.53 o                         
   1   7  16        512.42        290.24       296.84 o                         
   2   7  16       7900.52       7525.75       540.38 o                         
   3   7  16       3043.34       2973.81       270.24 o                         
   4   7  16        338.16        869.12       429.76 o                         
   5   7  16         49.93        613.79       507.67 o                         
  -5   8  16      11279.22      11740.03       745.10 o                         
  -4   8  16         96.29        -52.51       415.16 o                         
  -3   8  16       8515.74       9249.99       634.59 o                         
  -2   8  16        843.83         67.21       370.45 o                         
  -1   8  16       4335.35       4173.88       221.73 o                         
   0   8  16      22315.60      21847.84       831.32 o                         
   1   8  16       8069.03       7800.48       363.55 o                         
   2   8  16         75.87       -268.84       384.05 o                         
   3   8  16       1451.20       2050.99       251.23 o                         
   4   8  16       1564.97       1542.21       274.44 o                         
  -5   9  16       3745.63       3458.38       352.85 o                         
  -4   9  16        362.93        741.90       403.56 o                         
  -3   9  16       4382.75       5025.90       417.76 o                         
  -2   9  16       7480.64       7288.11       577.78 o                         
  -1   9  16        188.58         49.61       274.04 o                         
   0   9  16         58.69          4.60       272.94 o                         
   1   9  16       1071.51        950.23       298.64 o                         
   2   9  16        135.32          0.00       429.46 o                         
   3   9  16       1272.66       1019.84       513.87 o                         
   4   9  16       6312.81       5917.52       428.96 o                         
  -4  10  16       3453.48       3411.47       326.95 o                         
  -3  10  16       2401.92       2335.72       291.54 o                         
  -2  10  16         26.71        -54.21       402.26 o                         
  -1  10  16      14886.61      14361.10       771.11 o                         
   0  10  16        201.95        276.64       287.84 o                         
   1  10  16       1803.24       1932.87       272.44 o                         
   2  10  16       2942.34       3482.58       318.74 o                         
   3  10  16       9817.69       8650.60       632.09 o                         
  -3  11  16         58.06        407.96       455.86 o                         
  -2  11  16        833.76        928.83       422.66 o                         
  -1  11  16        549.04        566.28       501.37 o                         
   0  11  16       2901.47       2848.80       437.46 o                         
   1  11  16        478.66        939.23       491.07 o                         
   2  11  16        274.42          0.00       538.97 o                         
  -7   0  17        697.78       1065.45       431.06 o                         
  -5   0  17      12860.23      13210.84       668.29 o                         
  -3   0  17       8114.75       8959.95       467.67 o                         
  -1   0  17        141.80        -18.10       197.33 o                         
   1   0  17      19376.88      19102.16       755.51 o                         
   3   0  17       6198.55       6271.27       455.56 o                         
   5   0  17       4942.84       4737.36       369.65 o                         
  -7   1  17        821.16        561.28       325.95 o                         
  -6   1  17      14833.15      16579.30       545.18 o                         
  -5   1  17        522.28        448.26       276.94 o                         
  -4   1  17        569.06        540.48       216.23 o                         
  -3   1  17       8430.43       8637.40       333.35 o                         
  -2   1  17      24438.40      24928.47       495.57 o                         
  -1   1  17         10.75       -188.93       250.53 o                         
   0   1  17      24275.86      23778.31       336.25 o                         
   1   1  17        735.80        833.32        99.31 o                         
   2   1  17       1320.16       1602.12       121.52 o                         
   3   1  17       1060.05        998.04       246.93 o                         
   4   1  17      11339.76      10862.31       682.79 o                         
   5   1  17        606.46        336.95       280.14 o                         
   6   1  17        411.96        349.35       389.35 o                         
  -7   2  17        424.04        288.74       450.96 o                         
  -6   2  17       1386.37       1801.65       258.64 o                         
  -5   2  17        140.70        630.59       331.95 o                         
  -4   2  17         11.95         56.61       290.64 o                         
  -3   2  17       2418.67       2157.60       198.53 o                         
  -2   2  17      24149.52      25184.60       706.30 o                         
  -1   2  17      10135.21       9946.98       879.62 o                         
   0   2  17      18744.12      19508.01       437.36 o                         
   1   2  17      12086.32      11825.65       388.65 o                         
   2   2  17       1435.78       1376.99       189.03 o                         
   3   2  17       6266.30       6655.83       502.27 o                         
   4   2  17       9225.23       9881.67       594.08 o                         
   5   2  17       6049.24       5804.41       478.67 o                         
   6   2  17       2241.39       2244.21       298.74 o                         
  -7   3  17        791.49        180.03       470.57 o                         
  -6   3  17       2838.97       2939.41       279.54 o                         
  -5   3  17        124.52       -363.05       363.05 o                         
  -4   3  17      29845.46      31330.06       910.33 o                         
  -3   3  17       5468.69       5830.31       419.56 o                         
  -2   3  17        689.00        837.32       285.14 o                         
  -1   3  17         79.23        -70.81       188.73 o                         
   0   3  17        266.14        148.12       183.63 o                         
   1   3  17        342.35        353.15       194.93 o                         
   2   3  17      37785.15      37951.48       943.63 o                         
   3   3  17       4144.98       4229.19       360.45 o                         
   4   3  17         55.72        325.65       357.25 o                         
   5   3  17        516.50       1123.16       454.26 o                         
  -6   4  17        178.26        192.93       463.66 o                         
  -5   4  17        132.70        190.23       355.95 o                         
  -4   4  17         77.35        -20.90       330.85 o                         
  -3   4  17       1041.55       1110.05       184.33 o                         
  -2   4  17         58.74       -213.33       292.14 o                         
  -1   4  17      15640.04      16551.80       437.36 o                         
   0   4  17       7388.46       6986.57       319.54 o                         
   1   4  17        782.99       1019.74       291.64 o                         
   2   4  17       4372.42       4575.74       378.85 o                         
   3   4  17      10066.76       9244.79       571.28 o                         
   4   4  17         46.40       -320.54       390.65 o                         
   5   4  17       9735.22       9659.74       716.20 o                         
  -6   5  17        177.42       -426.76       426.76 o                         
  -5   5  17       5570.05       6369.99       447.16 o                         
  -4   5  17      16675.53      17144.48       733.80 o                         
  -3   5  17         81.44        241.53       303.94 o                         
  -2   5  17       6785.35       7050.08       470.97 o                         
  -1   5  17       1945.67       2019.18       140.42 o                         
   0   5  17       1647.48       1937.47       138.12 o                         
   1   5  17       4899.16       4926.89       521.57 o                         
   2   5  17       9662.61      10016.29       587.38 o                         
   3   5  17         38.87        138.02       342.85 o                         
   4   5  17        226.40       -158.22       403.46 o                         
   5   5  17       1617.16       1039.64       538.37 o                         
  -6   6  17       2411.58       2322.52       327.85 o                         
  -5   6  17       2947.73       2980.91       304.94 o                         
  -4   6  17       4968.36       4590.14       375.45 o                         
  -3   6  17       2656.11       2998.72       248.63 o                         
  -2   6  17       4541.34       4637.15       358.55 o                         
  -1   6  17       1073.19       1250.07       333.65 o                         
   0   6  17      15615.26      15019.19       558.08 o                         
   1   6  17       1180.89       1103.75       183.53 o                         
   2   6  17       1994.60       2615.06       255.24 o                         
   3   6  17       6510.93       5985.03       434.96 o                         
   4   6  17        223.22        -84.61       411.36 o                         
   5   6  17       2964.99       2223.51       339.35 o                         
  -5   7  17       4184.90       4422.52       404.76 o                         
  -4   7  17        473.21       -417.36       430.16 o                         
  -3   7  17       3154.64       2487.95       269.84 o                         
  -2   7  17       5264.79       5637.98       361.95 o                         
  -1   7  17      10000.80      10248.13       429.46 o                         
   0   7  17      14812.20      15746.69       703.30 o                         
   1   7  17       2728.38       2906.10       185.93 o                         
   2   7  17       1016.54       1023.74       377.65 o                         
   3   7  17        255.25        133.72       423.66 o                         
   4   7  17       2953.91       2780.39       321.74 o                         
  -5   8  17         29.17       1137.16       451.16 o                         
  -4   8  17       1072.52        992.64       421.66 o                         
  -3   8  17        794.30        439.16       428.36 o                         
  -2   8  17       7153.12       7019.78       463.26 o                         
  -1   8  17         78.04        125.72       277.44 o                         
   0   8  17        702.30        234.13       302.14 o                         
   1   8  17       8412.13       8811.83       483.47 o                         
   2   8  17        521.44       1062.25       393.95 o                         
   3   8  17       1078.36        956.03       504.27 o                         
   4   8  17       9036.95       7755.28       602.08 o                         
  -4   9  17        389.78       1167.16       459.66 o                         
  -3   9  17       3397.27       4303.70       422.36 o                         
  -2   9  17        366.24       1069.65       417.66 o                         
  -1   9  17       3816.00       3527.59       230.53 o                         
   0   9  17        743.67        799.81       212.23 o                         
   1   9  17       1304.22       1482.21       224.93 o                         
   2   9  17        496.71        433.96       433.96 o                         
   3   9  17       6084.45       6944.97       532.07 o                         
  -3  10  17        235.25        830.82       473.67 o                         
  -2  10  17       7518.51       6673.03       566.78 o                         
  -1  10  17         47.68        291.44       466.36 o                         
   0  10  17       1397.65       1268.48       486.67 o                         
   1  10  17        968.33       1500.81       331.25 o                         
   2  10  17       4447.99       4258.09       347.35 o                         
  -1  11  17       2046.06       1091.95       597.38 o                         
   0  11  17        731.93        706.40       334.05 o                         
  -6   0  18       9259.83      10353.04       661.59 o                         
  -4   0  18       4645.40       4651.85       364.65 o                         
  -2   0  18      23955.84      23224.03       759.51 o                         
   0   0  18       6946.50       6564.61       517.37 o                         
   2   0  18       1605.37       1186.46       196.03 o                         
   4   0  18       3772.56       3287.56       305.54 o                         
  -6   1  18       3510.44       3931.35       421.16 o                         
  -5   1  18       7174.01       6870.36       444.56 o                         
  -4   1  18        508.82        305.14       250.23 o                         
  -3   1  18       6102.69       6619.22       327.85 o                         
  -2   1  18      11619.04      11427.09       665.89 o                         
  -1   1  18       9708.88       9813.17       254.14 o                         
   0   1  18       6323.24       5871.72       218.23 o                         
   1   1  18      14221.06      14305.89       394.75 o                         
   2   1  18       1239.36       1291.58       226.63 o                         
   3   1  18       6316.57       6896.36      1176.56 o                         
   4   1  18        181.11       -151.72       267.54 o                         
   5   1  18       7677.22       7334.82       645.69 o                         
  -6   2  18       3480.06       3461.78       336.95 o                         
  -5   2  18        350.50        143.22       421.66 o                         
  -4   2  18       8205.74       8546.49       550.28 o                         
  -3   2  18       1810.67       1960.27       209.83 o                         
  -2   2  18       2623.42       2735.18       220.53 o                         
  -1   2  18         26.27       -103.11       405.46 o                         
   0   2  18         67.26        171.82       186.93 o                         
   1   2  18        930.24        978.24       234.13 o                         
   2   2  18       2496.69       2585.86       248.63 o                         
   3   2  18        244.02        704.80       364.35 o                         
   4   2  18        279.39         73.51       391.05 o                         
   5   2  18        922.52       1088.75       461.96 o                         
  -6   3  18        552.48       -142.12       478.27 o                         
  -5   3  18       1059.62       1381.69       238.33 o                         
  -4   3  18       1070.36        653.79       416.86 o                         
  -3   3  18       2811.24       3337.16       265.24 o                         
  -2   3  18       3815.72       3974.55       288.34 o                         
  -1   3  18       9997.46      10175.51       666.09 o                         
   0   3  18        666.59        344.55       340.35 o                         
   1   3  18       7754.77       7634.66       540.48 o                         
   2   3  18      10144.85       9644.64       583.48 o                         
   3   3  18      13294.68      12380.92       680.09 o                         
   4   3  18         52.44        586.08       363.05 o                         
   5   3  18       6347.69       5769.70       502.57 o                         
  -6   4  18        151.29        179.32       501.77 o                         
  -5   4  18       3566.94       3848.84       298.74 o                         
  -4   4  18      23383.88      25654.97       896.12 o                         
  -3   4  18        509.31        850.02       347.55 o                         
  -2   4  18        357.12        911.33       327.95 o                         
  -1   4  18         20.64       -130.42       209.83 o                         
   0   4  18        640.68        758.91       235.53 o                         
   1   4  18        312.75        216.93       220.33 o                         
   2   4  18       4769.74       5241.83       408.06 o                         
   3   4  18         27.64        -23.50       344.95 o                         
   4   4  18       2519.51       2431.74       265.74 o                         
   5   4  18        354.98        342.85       505.47 o                         
  -6   5  18       6151.25       5878.52       487.07 o                         
  -5   5  18       1153.28       1162.16       474.47 o                         
  -4   5  18       2457.01       2636.47       261.24 o                         
  -3   5  18      10777.74      10750.50       598.48 o                         
  -2   5  18       2858.52       2855.50       248.63 o                         
  -1   5  18       6429.04       6734.04       735.40 o                         
   0   5  18      15546.04      14977.98       471.77 o                         
   1   5  18       2335.93       2131.50       167.02 o                         
   2   5  18       3145.49       2979.31       272.14 o                         
   3   5  18       5904.25       6435.90       463.56 o                         
   4   5  18       1262.25       1090.25       446.36 o                         
  -5   6  18       1350.18       1064.75       517.37 o                         
  -4   6  18        169.21        237.63       385.45 o                         
  -3   6  18        252.12        696.50       366.65 o                         
  -2   6  18       1109.49        994.14       368.45 o                         
  -1   6  18       4266.50       4055.36       229.63 o                         
   0   6  18      11916.65      11509.90       966.33 o                         
   1   6  18        425.97        545.28       256.24 o                         
   2   6  18        818.80        860.42       389.45 o                         
   3   6  18        485.65        161.82       417.86 o                         
   4   6  18        179.87         30.60       530.37 o                         
  -5   7  18       1704.93       1635.83       300.14 o                         
  -4   7  18       1265.47       1050.15       275.64 o                         
  -3   7  18       2788.79       2858.30       279.94 o                         
  -2   7  18       7871.62       8122.03       583.28 o                         
  -1   7  18       1247.89       1140.26       217.63 o                         
   0   7  18       9026.84       8697.81       441.86 o                         
   1   7  18       8091.59       7270.71       624.69 o                         
   2   7  18        389.61        770.21       383.95 o                         
   3   7  18       1951.52        552.28       514.27 o                         
  -4   8  18         86.27       -214.93       509.17 o                         
  -3   8  18       1834.52       1611.92       266.44 o                         
  -2   8  18       2807.38       2931.91       305.44 o                         
  -1   8  18       1734.06       1266.98       235.83 o                         
   0   8  18         93.03        560.18       375.25 o                         
   1   8  18        150.91        513.47       290.74 o                         
   2   8  18        130.27        519.67       430.16 o                         
   3   8  18       1109.70        470.97       507.27 o                         
  -3   9  18         33.92        670.59       433.26 o                         
  -2   9  18      12332.22      12445.93       766.21 o                         
  -1   9  18        457.41        453.06       215.23 o                         
   0   9  18       1903.38       2060.29       811.71 o                         
   1   9  18       2593.33       2431.04       224.73 o                         
   2   9  18       5973.27       6148.56       377.35 o                         
  -2  10  18       2080.53       1658.03       307.34 o                         
  -1  10  18         78.21        568.28       423.56 o                         
   0  10  18       2437.87       2511.25       227.33 o                         
  -5   0  19       4055.08       4866.78       358.55 o                         
  -3   0  19      12791.08      12355.22       634.49 o                         
  -1   0  19      15694.41      15460.95       458.36 o                         
   1   0  19      12384.62      12133.19       437.46 o                         
   3   0  19       8132.48       7720.97       602.18 o                         
   5   0  19       1843.29       1814.65       293.84 o                         
  -6   1  19       2016.64       2293.02       215.23 o                         
  -5   1  19        116.45        329.65       280.94 o                         
  -4   1  19         61.22        126.02       261.74 o                         
  -3   1  19        252.27        548.88       351.25 o                         
  -2   1  19       1834.02       2176.50       437.66 o                         
  -1   1  19         33.03        -53.11       291.04 o                         
   0   1  19        992.97       1215.87       171.22 o                         
   1   1  19         37.17       -170.62       170.62 o                         
   2   1  19        330.43        319.04       340.55 o                         
   3   1  19        198.07        402.36       271.64 o                         
   4   1  19        776.28        957.93       311.74 o                         
  -6   2  19       1692.83        865.42       510.77 o                         
  -5   2  19       7004.52       8015.51       504.17 o                         
  -4   2  19        846.11        739.70       417.36 o                         
  -3   2  19       7399.92       7920.90       564.58 o                         
  -2   2  19       2483.53       2807.39       251.84 o                         
  -1   2  19       8549.70       8211.64       658.99 o                         
   0   2  19        431.38        630.99       153.22 o                         
   1   2  19       8373.63       8641.00       378.05 o                         
   2   2  19       3200.32       2904.10       256.24 o                         
   3   2  19      11101.09      11505.90       673.79 o                         
   4   2  19       1962.04       2062.49       266.64 o                         
  -6   3  19         52.43        649.69       457.86 o                         
  -5   3  19        391.63        892.42       400.16 o                         
  -4   3  19       8752.66       8658.30       596.18 o                         
  -3   3  19         40.65        653.99       341.95 o                         
  -2   3  19         49.49        209.23       301.64 o                         
  -1   3  19         70.83        299.24       521.77 o                         
   0   3  19        119.52       -150.02       206.83 o                         
   1   3  19        527.36        494.07       249.73 o                         
   2   3  19        928.71       1014.84       226.73 o                         
   3   3  19         48.08        539.67       378.45 o                         
   4   3  19        742.84        335.25       443.56 o                         
  -5   4  19       4535.07       4939.89       386.65 o                         
  -4   4  19       5951.09       6035.84       473.07 o                         
  -3   4  19       5745.60       6213.06       494.57 o                         
  -2   4  19        526.07        728.10       200.23 o                         
  -1   4  19       8794.58       9121.27       403.86 o                         
   0   4  19       2671.45       2239.91       168.22 o                         
   1   4  19       6445.38       6072.64       303.34 o                         
   2   4  19       4935.80       5726.90       428.66 o                         
   3   4  19       4445.96       4089.77       342.95 o                         
   4   4  19        463.20        382.05       267.74 o                         
  -5   5  19        984.66       1357.39       470.17 o                         
  -4   5  19         13.99        484.67       432.46 o                         
  -3   5  19        113.73        710.20       348.95 o                         
  -2   5  19       1065.49       1382.39       235.93 o                         
  -1   5  19        162.36        636.19       258.14 o                         
   0   5  19       7147.33       6980.07       374.15 o                         
   1   5  19          5.93       -212.73       265.44 o                         
   2   5  19       2300.86       2241.11       267.14 o                         
   3   5  19       1694.81       1652.03       268.84 o                         
   4   5  19        622.63        655.49       442.46 o                         
  -5   6  19       1737.92       1156.66       533.77 o                         
  -4   6  19        889.00        519.57       489.87 o                         
  -3   6  19       4501.70       4751.16       382.45 o                         
  -2   6  19       6207.46       5886.82       449.86 o                         
  -1   6  19       5341.24       5554.57       295.64 o                         
   0   6  19       6042.37       6073.65       318.34 o                         
   1   6  19       9502.28       8805.22       453.36 o                         
   2   6  19        104.04        322.74       395.25 o                         
   3   6  19       1400.54       1147.36       469.77 o                         
  -4   7  19        596.42        741.70       484.77 o                         
  -3   7  19          8.09         28.30       399.56 o                         
  -2   7  19        245.55        376.35       428.46 o                         
  -1   7  19         43.85       -282.84       282.84 o                         
   0   7  19         26.31        370.55       292.94 o                         
   1   7  19        595.48        361.15       539.58 o                         
   2   7  19        150.44        -86.91       434.36 o                         
   3   7  19          9.88        220.93       458.36 o                         
  -3   8  19       1854.06       1287.08       541.28 o                         
  -2   8  19      16189.30      14983.98       827.72 o                         
  -1   8  19        343.44        789.91       296.74 o                         
   0   8  19       3223.76       3102.13       312.64 o                         
   1   8  19       2820.46       2498.55       214.03 o                         
   2   8  19       1722.93       1830.35       298.94 o                         
  -2   9  19       3282.86       3561.50       345.55 o                         
  -1   9  19         89.04       -325.15       325.15 o                         
   0   9  19       5965.98       5339.14       323.44 o                         
  -4   0  20         21.99         98.11       378.55 o                         
  -2   0  20       4942.90       4884.08       404.66 o                         
   0   0  20       4647.56       5064.10       279.84 o                         
   2   0  20        878.25       1054.05       431.26 o                         
   4   0  20       8809.49       9067.56       645.39 o                         
  -5   1  20       3956.50       4469.92       321.04 o                         
  -4   1  20        260.99        126.02       289.14 o                         
  -3   1  20      12204.41      11608.01       463.06 o                         
  -2   1  20         85.19       -173.42       262.44 o                         
  -1   1  20       3763.06       3659.31       150.92 o                         
   0   1  20       4247.64       5029.80       187.93 o                         
   1   1  20      10678.18      10421.75       312.84 o                         
   2   1  20         25.59         92.51       270.14 o                         
   3   1  20       9046.86       8596.50       606.38 o                         
   4   1  20        848.37        870.22       464.36 o                         
  -5   2  20        356.99        431.76       454.16 o                         
  -4   2  20         44.09       -398.96       398.96 o                         
  -3   2  20         16.81        139.52       369.15 o                         
  -2   2  20         63.32        649.49       180.53 o                         
  -1   2  20         11.40        -20.40       682.79 o                         
   0   2  20       2300.71       2241.21       166.92 o                         
   1   2  20       3984.01       4326.40       239.13 o                         
   2   2  20       2729.43       2855.40       269.34 o                         
   3   2  20       2557.05       2729.98       282.04 o                         
   4   2  20       3547.23       3112.23       317.04 o                         
  -5   3  20       7088.19       7154.30       551.68 o                         
  -4   3  20       2251.47       2489.25       288.54 o                         
  -3   3  20       5651.09       5705.79       437.06 o                         
  -2   3  20        289.97        769.91       363.75 o                         
  -1   3  20      12206.18      12829.79       504.37 o                         
   0   3  20       4826.08       5095.01       385.95 o                         
   1   3  20       1778.57       1929.07       173.92 o                         
   2   3  20        449.64        175.92       399.86 o                         
   3   3  20       2363.28       2263.21       273.94 o                         
  -5   4  20         42.99        497.87       448.76 o                         
  -4   4  20        779.79        641.59       441.96 o                         
  -3   4  20          2.31        -76.31       401.46 o                         
  -2   4  20         16.27        294.54       340.05 o                         
  -1   4  20        255.58         46.11       279.94 o                         
   0   4  20         35.88        223.43       261.04 o                         
   1   4  20        941.51        835.82       278.04 o                         
   2   4  20      10959.33      11061.34       695.30 o                         
   3   4  20       2005.70        966.83       528.97 o                         
  -4   5  20       4866.15       5481.06       448.36 o                         
  -3   5  20        873.90       1478.31       260.64 o                         
  -2   5  20       3319.71       3432.48       300.04 o                         
  -1   5  20      11792.56      11339.78       586.68 o                         
   0   5  20        381.95        925.03       271.64 o                         
   1   5  20       6381.80       6982.27       432.36 o                         
   2   5  20        947.38        786.91       444.36 o                         
   3   5  20        356.56        391.65       443.86 o                         
  -4   6  20        846.90        505.37       522.77 o                         
  -3   6  20       1149.68       1218.07       273.04 o                         
  -2   6  20       1457.33       1589.42       272.24 o                         
  -1   6  20       1806.74       1995.98       194.03 o                         
   0   6  20        191.19        242.93       632.49 o                         
   1   6  20        889.96        586.88       465.26 o                         
   2   6  20       1543.44        824.61       498.07 o                         
  -3   7  20       3523.57       4014.26       332.05 o                         
  -2   7  20      12509.71      10995.33       753.90 o                         
  -1   7  20        169.96       -515.07       515.07 o                         
   0   7  20       1484.22       1580.82       241.13 o                         
   1   7  20       4610.79       4399.41       572.88 o                         
   2   7  20       2773.25       2379.63       322.84 o                         
  -2   8  20        177.07       -524.67       524.67 o                         
  -1   8  20       2303.84       2551.55       225.73 o                         
   0   8  20       3073.64       3118.63       237.93 o                         
  -5   0  21       6426.42       8234.55       572.18 o                         
  -3   0  21       8207.40       8408.17       635.59 o                         
  -1   0  21        791.15        886.62       282.14 o                         
   1   0  21      16305.96      15687.88      1026.94 o                         
   3   0  21       3031.51       3091.13       301.94 o                         
  -5   1  21        584.17       1068.25       358.95 o                         
  -4   1  21         53.16        542.88       295.34 o                         
  -3   1  21       1791.84       1824.75       195.33 o                         
  -2   1  21       9334.69       9480.22       453.06 o                         
  -1   1  21        751.43        835.42       168.02 o                         
   0   1  21       4058.40       3789.83       155.42 o                         
   1   1  21       4031.17       3607.40       156.82 o                         
   2   1  21       2261.02       2366.53       199.33 o                         
   3   1  21       2796.91       2821.39       206.33 o                         
  -4   2  21        307.38       1157.96       473.47 o                         
  -3   2  21       6264.94       5643.59       456.26 o                         
  -2   2  21        487.16        699.90       355.25 o                         
  -1   2  21       5279.33       5490.66       307.24 o                         
   0   2  21       5620.48       5283.73       631.39 o                         
   1   2  21       1680.01       1649.03       291.04 o                         
   2   2  21        336.41       -134.62       453.06 o                         
   3   2  21        842.73        922.63       459.46 o                         
  -4   3  21       5428.52       5909.62       514.77 o                         
  -3   3  21        476.62        187.93       421.96 o                         
  -2   3  21        133.90        493.57       393.05 o                         
  -1   3  21        247.92        204.63       411.26 o                         
   0   3  21       2263.86       2289.12       211.83 o                         
   1   3  21       3858.79       3231.15       208.03 o                         
   2   3  21       8995.14       9249.99       707.00 o                         
   3   3  21        303.19        327.55       460.26 o                         
  -4   4  21       2420.05       2552.46       321.04 o                         
  -3   4  21        589.05       1042.74       426.46 o                         
  -2   4  21       1814.08       1919.67       278.54 o                         
  -1   4  21      17719.54      18281.04      1055.25 o                         
   0   4  21        397.83        435.86       317.04 o                         
   1   4  21         78.92        -29.00       289.24 o                         
   2   4  21         12.46       -408.46       461.26 o                         
  -3   5  21       4706.22       5311.54       351.95 o                         
  -2   5  21        627.75       1003.44       268.74 o                         
  -1   5  21        538.28        771.81       313.34 o                         
   0   5  21       4854.14       4893.58       348.85 o                         
   1   5  21        362.43        227.33       343.25 o                         
   2   5  21       4727.43       4227.89       364.55 o                         
  -3   6  21       1133.62       1276.48       516.57 o                         
  -2   6  21       3471.48       3378.27       331.45 o                         
  -1   6  21        442.30       -181.03       326.85 o                         
   0   6  21         61.56       -278.64       358.35 o                         
   1   6  21       2652.43       2564.06       218.13 o                         
  -1   7  21       3455.44       3738.92       461.76 o                         
  -4   0  22        479.17        300.54       475.17 o                         
  -2   0  22       9349.75       9957.08       685.30 o                         
   0   0  22       4472.22       4353.21       260.14 o                         
   2   0  22       6910.96       7049.68       524.37 o                         
  -4   1  22        110.36       -150.62       344.05 o                         
  -3   1  22       2274.16       2702.58       206.93 o                         
  -2   1  22         82.42       -322.14       322.14 o                         
  -1   1  22        326.93        245.03       272.64 o                         
   0   1  22        132.48        281.24       209.63 o                         
   1   1  22       4027.58       3759.92       167.92 o                         
   2   1  22        151.05        322.24       314.14 o                         
  -3   2  22       3945.25       3926.85       345.05 o                         
  -2   2  22       4699.31       5244.73       413.76 o                         
  -1   2  22       2745.99       2197.71       210.03 o                         
   0   2  22       3801.73       3980.15       223.73 o                         
   1   2  22       2484.57       2169.90       509.27 o                         
   2   2  22       5477.08       5602.58       483.07 o                         
  -3   3  22        520.86        386.85       495.27 o                         
  -2   3  22        666.41        896.12       465.26 o                         
  -1   3  22       9874.22       9874.87       509.27 o                         
   0   3  22        295.06        279.94       335.75 o                         
   1   3  22        564.37        404.36       342.25 o                         
  -2   4  22       1122.85        454.46       483.77 o                         
  -1   4  22       1694.67       1847.16       230.53 o                         
   0   4  22       6872.21       6839.55       371.05 o                         
   1   4  22         44.17        203.13       296.84 o                         
  -1   5  22        937.31       1182.06       351.15 o                         
   0   5  22          8.24        205.23       316.84 o                         
  -1   0  23        513.18        437.36       233.93 o                         
  -2   1  23       4552.63       4561.33       266.34 o                         
  -1   1  23        394.10        432.76       216.83 o                         
   0   1  23       5426.12       5278.83       206.33 o                         
  -1   2  23        390.00        699.80       458.86 o                         
   0   2  23         68.92       -340.25       340.25 o                         
                                                                                
